# Supplementary material for: Mutational burden and chromosomal aneuploidy synergistically predict survival from radiotherapy in non-small cell lung cancer
Source: Commun Biol. 2021 Jan 29;4:131. doi: 10.1038/s42003-021-01657-6 (PMC7846582; doi:10.1038/s42003-021-01657-6)
Supplement: Supplementary file 3 — Supplementary Data 1. [file 42003_2021_1657_MOESM3_ESM.xlsx]

## Sheet: TabS1
Supplemental Data 1. Summaries of the discovery cohort
	Aneuploidy.Score	Mutation.Count	Activated.B.cell	Activated.CD4.T.cell	Activated.CD8.T.cell	Central.memory.CD4.T.cell	Central.memory.CD8.T.cell	Effector.memeory.CD4.T.cell	Effector.memeory.CD8.T.cell	Gamma.delta.T.cell	Immature.B.cell	Memory.B.cell	Regulatory.T.cell	T.follicular.helper.cell	Type.1.T.helper.cell	Type.17.T.helper.cell	Type.2.T.helper.cell	Activated.dendritic.cell	CD56bright.tural.killer.cell	CD56dim.tural.killer.cell	Eosinophil	Immature.dendritic.cell	Macrophage	Mast.cell	MDSC	Monocyte	tural.killer.cell	tural.killer.T.cell	Neutrophil	Plasmacytoid.dendritic.cell	CD274	PRF1	GZMA	CD3D	IDO1	CIITA	CD3E	CCL5	GZMK	CD2	HLA.DRA	CXCL13	IL2RG	NKG7	HLA.E	CXCR6	LAG3	TAGAP	CXCL10
TCGA-05-4249	24	300	-0.062394635	0.020194063	0.208297344	0.526854159	0.310152361	0.12424221	0.166529831	0.230969031	0.045586833	0.042201974	0.274005941	0.183754613	0.102977204	0.013205868	0.052873951	0.260215839	0.25249565	0.313837421	-0.085641082	0.370097756	0.070129732	0.167930884	0.382758938	0.348917911	0.299763829	0.034433313	-0.141025453	0.334880398	2.01092513	3.506622329	3.068753721	5.512525521	4.388760113	4.493177026	4.898280523	10.32227001	1.543563575	15.01453404	1470.909679	9.607136328	18.05231439	4.10786327	269.1926581	0.998844461	1.152088071	3.962262131	9.201912022
TCGA-05-4382	22	1549	-0.002300095	0.17567127	0.247845966	0.531017322	0.372566382	0.134702391	0.271692355	0.354231867	0.116958249	0.016865432	0.434590813	0.217695413	0.193587844	-0.010718993	0.053046307	0.273524841	0.224618808	0.349750471	-0.162717462	0.378507912	0.152837089	0.088922132	0.492460828	0.352544852	0.337145294	0.140129369	-0.149520068	0.350079616	4.155255637	3.498195622	8.6867848	8.962530764	3.951157858	2.480653572	7.180041683	27.98412004	2.854550158	9.512416951	1793.009344	11.49103995	21.07735266	6.261707343	354.9980239	3.546840089	3.378715868	5.708460386	71.52950309
TCGA-05-4384	1	117	-0.183399322	0.046496318	0.16571588	0.504995391	0.313004229	0.101009149	0.211105547	0.287693382	-0.021150666	-0.066092191	0.262003733	0.165758389	0.085390492	-0.040138698	0.082893077	0.262678427	0.209914887	0.31405589	-0.063379035	0.385507317	0.099621604	0.111559587	0.369976471	0.341499761	0.255216193	0.048919782	-0.062061405	0.340387617	1.246534494	3.16403034	4.058643011	3.559257563	1.112673061	2.805812947	3.415900239	12.21164738	0.670964489	5.716363462	770.3320289	1.758553173	7.347182703	5.320273976	221.5514091	1.242197161	0.584081125	3.005583978	6.519145238
TCGA-05-4389	20	211	-0.104971294	0.223138711	0.406047539	0.493136634	0.330184041	0.103070263	0.226066378	0.332268223	0.044333313	0.052790714	0.30236456	0.184169403	0.14280383	-0.004995358	0.101012821	0.273658832	0.263704269	0.398884019	-0.182169929	0.41054783	0.127686922	0.100454582	0.391969616	0.362588389	0.262956057	0.093336753	-0.120280448	0.338373337	3.457574854	9.509352714	23.4501554	20.64717021	21.61173537	4.570133875	15.92061396	62.28135352	6.380275294	28.96222414	1809.966076	14.76939734	28.82700244	28.2595038	349.5966915	5.743357275	4.282483014	3.481225235	45.72759065
TCGA-05-4390	21	518	-0.149125354	0.161855084	0.162872846	0.458082924	0.304253515	0.091800376	0.094724327	0.304968285	-0.038831083	0.080329282	0.217080747	0.132792698	0.080024953	-0.075963599	0.156871574	0.237151298	0.222378853	0.371229443	-0.208560351	0.337035018	0.031565996	0.075813107	0.340647836	0.346565981	0.244975433	0.062585058	-0.050589278	0.284797594	1.439664434	2.203595203	1.37680306	5.428990134	1.611063782	0.725493909	2.322301343	5.420462454	1.070813553	4.273391575	284.0035667	6.692317456	11.42104129	1.733834473	95.91590653	0.692976648	0.746596117	1.644585256	8.449794689
TCGA-05-4398	23	665	-0.04730244	0.261090568	0.275496289	0.494437085	0.334445671	0.104246389	0.273259354	0.319554752	0.067276933	0.028911927	0.363111217	0.225824858	0.175909782	0.01255407	0.035337427	0.291326467	0.235633797	0.326074129	-0.115877812	0.368760719	0.100811238	0.088204464	0.488765706	0.367032862	0.290725586	0.131468052	-0.076675941	0.333420376	18.61943327	3.014264562	9.132263107	8.389695305	5.631608701	3.999037458	6.950633201	28.6734622	3.381962326	12.2840642	1258.994137	21.86112902	17.57538955	10.39898247	238.65114	2.272137728	2.429257415	7.602940805	84.7998084
TCGA-05-4402	31	122	-0.084188322	0.1147337	0.19557755	0.493264078	0.361707581	0.09679866	0.197189844	0.322431447	0.039448202	-0.005097051	0.277873713	0.159326784	0.118018514	-0.046817916	0.126192037	0.268152615	0.250758028	0.308873469	-0.213008096	0.389939218	0.066982193	0.076884383	0.386933127	0.336034144	0.295689379	0.064287003	-0.16893426	0.331819836	1.595531472	6.915619083	3.147162501	7.577155043	10.28887013	2.682077445	4.153569157	12.8306135	0.919530926	7.060691747	1325.427377	6.465473076	14.34042184	3.910779133	321.8476235	1.202230505	2.689593696	4.314036035	26.54135909
TCGA-05-4405	24	364	-0.069873425	0.077214646	0.173981384	0.517743043	0.321539718	0.101194924	0.202926434	0.252898463	0.022914683	0.014993985	0.227724409	0.205464172	0.114346879	0.015361645	0.103602905	0.239054315	0.239603091	0.346802584	-0.127440688	0.379825982	0.057544988	0.190609784	0.35187495	0.318619991	0.295535965	0.072957872	-0.14760863	0.32729259	3.05703416	3.407193657	3.365501673	4.224400004	0.902591445	3.122029709	4.576705656	14.08084441	1.333152477	6.79789157	712.3317499	3.839451184	9.029119305	4.686975569	171.8191278	1.032571957	1.187870593	5.286690075	8.148164738
TCGA-05-4415	20	187	-0.150586568	0.275807953	0.259109604	0.456273441	0.259736335	0.220859664	0.128255524	0.298515619	-0.062110771	0.054851874	0.194096919	0.08793625	0.074344973	-0.076896316	0.200851574	0.208505706	0.190965746	0.322176553	-0.141742694	0.308071572	-0.03310678	0.036670712	0.31509485	0.301652255	0.235536871	0.059425256	-0.156423491	0.285606814	1.804873903	11.35966971	12.05699063	4.8735998	6.394285132	0.532718635	3.91421144	32.55409594	0.754022469	5.986924064	148.0418117	2.568873489	6.290805816	13.3052885	157.8071315	1.686181706	3.024236463	1.46787751	15.43523319
TCGA-05-4417	19	284	0.025925328	0.253603834	0.357596797	0.51575411	0.388214471	0.14011878	0.25335148	0.314694334	0.085907469	0.047786943	0.34651377	0.177812828	0.156942653	0.022116869	0.1568464	0.246268935	0.224077653	0.369101746	-0.025336286	0.394705946	0.116121822	0.159006439	0.452248842	0.352597607	0.303548085	0.115184678	-0.064782222	0.338599366	2.532426059	7.604799965	15.59122783	18.65340975	5.873857697	2.170505075	14.743877	38.61855499	6.533958471	21.97103256	1007.448377	32.62335837	33.17804262	14.69059855	268.3243581	3.221518619	2.598184413	4.861606067	49.55386223
TCGA-05-4420	22	256	-0.189056607	0.152673696	0.178703158	0.428657885	0.269126476	0.072145502	0.085863858	0.262862636	-0.132964602	0.039983349	0.147588168	0.072077666	0.064159892	-0.075247024	0.101539369	0.258640501	0.214083318	0.368828631	-0.194209	0.403421094	0.016780855	0.011604535	0.308137115	0.346639017	0.213979777	0.044559334	-0.018415739	0.318422239	0.483438285	3.591709343	4.51903709	2.027803184	0.897846996	0.342407668	1.512317733	6.214582708	0.469836909	2.886094888	266.5448033	1.935011807	4.222744337	3.507677513	111.1949377	1.13513794	0.735267326	1.062955516	3.184491139
TCGA-05-4424	19	673	-0.14584642	0.205334355	0.238812834	0.485698755	0.341161313	0.136067916	0.224399874	0.269622844	0.016775439	0.056630747	0.308589282	0.186515162	0.131633191	-0.07040559	0.105167082	0.23828238	0.24829164	0.344953745	-0.045350251	0.424384276	0.12173817	0.135653915	0.41039061	0.372982361	0.302517204	0.067640831	-0.190353559	0.346609269	1.541699268	4.183859034	6.383590832	6.417780559	5.812175397	3.540816214	7.357739363	25.19351797	2.689299614	9.658149722	1199.709533	6.37118727	11.68350563	6.227726973	316.6669791	3.052973208	1.434748926	3.466502787	25.74368092
TCGA-05-4427	20	949	-0.132416662	0.226080868	0.237878969	0.495623861	0.342790062	0.121535046	0.22621851	0.294482536	0.021262015	0.010987872	0.31503437	0.146986199	0.106447446	-0.03153927	0.128297758	0.239477627	0.255023599	0.335021937	-0.048451725	0.356026741	0.047790559	0.074666416	0.383042615	0.326827028	0.292280562	0.10884564	-0.222567145	0.339870856	10.83602488	3.551711734	11.95474784	5.476953069	3.998720365	4.569121078	5.322231632	22.82882897	2.654542049	7.538000466	978.6861661	5.092216777	10.54228705	7.547430601	196.0378688	1.519579892	1.522718749	3.051436724	27.59027044
TCGA-05-4432	21	534	-0.027769149	0.201870637	0.287858957	0.475024815	0.283889019	0.127853889	0.179695691	0.259320499	0.051905542	0.004112977	0.268773781	0.145299658	0.097279891	0.016613916	0.117186001	0.266429192	0.210089586	0.414074938	-0.164975236	0.398864947	0.06195492	0.113767962	0.380043453	0.356881278	0.304892268	0.059834252	-0.139873527	0.310036216	2.116775632	6.546466957	12.95902354	10.23872297	13.48468515	1.85280689	7.893221133	25.02185595	1.516743895	12.53342978	734.4743105	14.73358676	16.16995702	13.42094613	269.9212672	2.701160715	4.377624997	3.687217115	21.8985479
TCGA-05-5425	2	537	-0.023891491	0.310764084	0.394823966	0.506793399	0.332021064	0.124738575	0.228122453	0.323579701	0.091677425	-0.00580958	0.329457106	0.234632839	0.179938242	-0.019303015	0.152172221	0.284090862	0.257260397	0.334152855	-0.022286969	0.380901196	0.162026201	0.171666203	0.471298164	0.351633844	0.312647017	0.101291867	-0.056381354	0.318344683	3.312407008	12.86963031	25.63498032	20.3465707	31.4996264	3.029135438	12.36618114	63.18315561	8.145783242	20.58103212	2353.633446	51.37000731	35.49377479	23.99111762	694.7951156	7.247823566	3.130262437	7.987967408	84.0194596
TCGA-05-5428	20	350	-0.231859487	0.189983897	0.247189504	0.458536383	0.284120664	0.157709106	0.142705446	0.320707656	-0.040940448	0.050143529	0.281070747	0.198236144	0.114348388	-0.051418939	0.084843073	0.278833732	0.237721384	0.39313622	-0.129669575	0.385772973	0.103350909	0.131386237	0.37135278	0.332113818	0.230866367	0.083182473	-0.087687516	0.262850735	1.63657914	2.481973497	6.515204363	4.869056949	1.510615852	0.523224165	1.405296066	6.659464102	1.065618667	4.207187459	1630.711683	4.070295388	2.682850862	3.24729824	119.6056627	1.076844193	0.750215585	1.272916405	42.70546012
TCGA-18-3406	8	254	-0.003584857	0.312381928	0.342077367	0.487251332	0.38203629	0.168023733	0.201914176	0.328720518	0.092492553	0.034655332	0.302839483	0.170485017	0.166030653	-0.026493186	0.171721809	0.264959832	0.279965937	0.288994921	0.021293305	0.376480883	0.09500522	0.113270081	0.390763849	0.301189458	0.273947955	0.109960897	0.002571775	0.328081825	1.444536106	3.04634158	18.50696519	13.66855163	38.70791259	0.799542451	6.197767199	20.50492186	4.59651919	10.00397504	6538.767013	35.17801038	10.95070851	10.40749444	571.6853214	3.055527339	0.863938409	3.117724114	106.2663834
TCGA-18-3407	25	297	-0.0679967	0.201805836	0.207770034	0.497049074	0.339685966	0.145044113	0.151933609	0.268841198	-0.016270162	-0.011602635	0.175118641	0.120348862	0.12916501	-0.085920184	0.106552176	0.252150197	0.307607278	0.270223836	-0.085627817	0.390865045	0.029952965	0.06547178	0.325767875	0.308920267	0.242764062	0.090376597	-0.106431627	0.324818051	17.56365258	2.515487879	6.735206926	4.738169698	3.724736299	1.032869143	4.073756542	16.6845674	2.711094604	4.192175602	356.7183684	10.38876333	7.936588101	5.596021751	287.1577624	1.250518681	1.222952585	2.543964692	12.57080634
TCGA-18-3408	5	98	-0.095383949	0.231343651	0.269551792	0.472488349	0.347456543	0.191636514	0.175741282	0.312784477	0.022462262	0.12355743	0.229852238	0.158072762	0.09694123	-0.051927747	0.172398466	0.258716833	0.315643427	0.202239089	-0.110733466	0.403464079	0.094734892	0.052157047	0.305141374	0.285402347	0.234210311	0.099056162	-0.197250937	0.282960683	11.95270104	3.827840457	28.29752871	10.29996776	9.172623342	0.589071504	5.724278075	24.18695135	4.475008415	10.64859705	1204.583323	9.801055827	11.62601959	3.841206641	146.9479836	2.893516131	1.269600487	1.455350037	23.22839015
TCGA-18-3410	20	316	-0.038883163	0.326631753	0.361986615	0.430643095	0.244629723	0.165993016	0.199262085	0.253511594	0.04682614	0.035386941	0.24783207	0.149439063	0.151475648	0.000197253	0.138807818	0.283938303	0.244368977	0.362674503	-0.184518056	0.350163905	0.05763563	0.025541272	0.406414787	0.328618953	0.235188274	0.129473306	-0.211098219	0.308513772	57.4247847	6.592471696	25.74258795	18.15276439	5.863075497	5.130101328	13.84823684	99.21501202	10.32606185	22.7643578	2202.871331	120.2976166	62.02692765	28.25117849	205.4773125	4.609961778	5.045465608	3.077001077	313.7432715
TCGA-18-3411	19	379	-0.129676329	0.247724463	0.258436855	0.462437675	0.352964782	0.160553976	0.22046798	0.290957343	-0.018959695	0.043582155	0.272987682	0.135650188	0.099657067	-0.094683149	0.137890524	0.245423094	0.312869601	0.244817274	-0.119634022	0.415859621	0.096161877	0.06326322	0.353541895	0.317550722	0.253727303	0.104242802	-0.178107385	0.305836148	1.466102902	6.016013301	8.580821371	4.708554506	6.001183498	0.814245568	3.317162663	26.18831327	0.914853475	6.53261553	916.4955651	23.47330592	8.385629513	10.73574103	121.2038978	2.256213056	1.938749939	1.784263267	59.16658906
TCGA-18-3412	17	229	-0.198961608	0.201744361	0.22656186	0.44772359	0.331022154	0.130998642	0.133851924	0.295715729	-0.073548802	0.014596275	0.157627815	0.114814273	0.097446353	-0.055304751	0.094760568	0.2242272	0.318427197	0.271180588	-0.106887783	0.351200933	0.037529638	0.014263024	0.293706663	0.283228589	0.220076188	0.0677753	-0.151512291	0.295259643	2.465297128	1.828242061	6.077304511	3.777399723	5.956379596	0.541608328	2.711327288	8.703383787	2.41162216	4.042608683	474.2428018	7.883846357	4.896201076	5.646200814	211.5145369	0.89023398	0.639623162	1.212027775	25.7436931
TCGA-18-3414	11	349	-0.227913038	0.241044044	0.245750578	0.478727195	0.31247724	0.108334221	0.137656235	0.267792607	-0.083762875	0.033869993	0.143185656	0.099992314	0.092415868	-0.021385565	0.088110897	0.259302404	0.300269294	0.274700478	-0.090469361	0.368101253	0.064580907	0.065392491	0.301082361	0.288019557	0.234709771	0.033380543	-0.058621177	0.325574344	1.38916647	3.719295452	9.400902268	5.267948357	10.0173292	0.518106241	6.068365583	20.87285542	4.130497871	6.44754563	350.6294451	30.09057596	11.63519347	10.30182983	252.3618036	1.706819476	1.703271709	2.101890394	34.90954434
TCGA-18-3415	17	170	-0.076554736	0.285236304	0.365629709	0.454030933	0.339202268	0.113237881	0.188693546	0.254877943	-0.025167201	0.046110105	0.181275716	0.144961819	0.162368162	-0.051192134	0.096566061	0.264406363	0.283062815	0.287619937	-0.15763753	0.352461822	0.066005747	0.006213269	0.33250954	0.306529387	0.217352575	0.108426979	-0.116560187	0.322385211	23.82056377	12.8850274	48.65978202	14.16293445	18.34254433	0.629532154	7.955289578	43.02815015	4.870578798	10.64135155	572.9606598	36.06561141	10.35230487	24.69099427	290.2788563	3.84519055	3.558724241	2.39253119	82.54936844
TCGA-18-3416	19	574	-0.033130713	0.40182451	0.477269323	0.481445745	0.303978151	0.175950844	0.328249743	0.298067878	0.105006291	0.106384775	0.220647799	0.155771484	0.161763618	-0.074269567	0.13056431	0.211090443	0.285712161	0.225920897	-0.107847753	0.340631515	0.067613358	0.008122438	0.404420618	0.333231925	0.261503268	0.169058675	-0.186162804	0.336976247	38.60923602	43.05716046	113.0542581	34.04485814	157.3346839	6.248188789	25.70015201	116.7025886	14.00573125	26.91239543	1016.136067	25.08200948	22.8650139	76.40598111	359.0975652	6.612498776	22.05391756	5.745348493	513.3390659
TCGA-18-3417	29	255	-0.108494639	0.257618568	0.238309998	0.481838712	0.333335322	0.140304925	0.125822384	0.276224226	-0.039258379	0.080132728	0.242990979	0.146282013	0.153610456	0.025751169	0.105054894	0.235664488	0.296248353	0.312274596	-0.149611173	0.352601323	0.081117425	0.141339473	0.337707072	0.305913098	0.258842436	0.140849599	-0.271387335	0.297647486	1.540512142	2.480643739	6.461162766	5.669114953	2.67000672	0.294115253	4.450368409	17.72502515	1.136210845	4.806314628	371.9674479	9.794529942	9.787174366	5.950712615	176.2864543	0.653598653	1.070154957	1.28799408	13.7602697
TCGA-18-3421	13	548	-0.17368565	0.284908229	0.381247054	0.429355791	0.274600788	0.138647752	0.199120628	0.279285873	-0.065477619	-0.00618478	0.186315063	0.117997617	0.129310602	0.029211591	0.12473362	0.296148756	0.32465768	0.253917463	-0.141580826	0.369468339	0.058434417	0.049304557	0.330850261	0.303694703	0.196668243	0.056247496	-0.056715263	0.279645738	6.339826039	7.999447169	39.91107339	16.74755737	222.8346622	0.932901472	7.194666298	54.70686501	3.880122686	14.15893343	914.4653627	18.1108671	6.49846584	24.06342646	148.0238005	5.079764908	2.048952449	1.219871164	93.89149184
TCGA-18-4083	14	335	-0.135368166	0.212671989	0.230731633	0.458242709	0.285894824	0.145788911	0.107352572	0.23230166	-0.038633363	0.036617359	0.120528864	0.131873106	0.057307589	-0.144279335	0.08385121	0.186828198	0.305710445	0.225165637	-0.145353902	0.32653598	0.001812348	-0.021485301	0.283939641	0.280385626	0.222863035	0.056654462	-0.317312159	0.319350169	36.15868452	5.759829339	9.984116795	5.236960009	4.628461692	1.182918619	5.576503763	27.28696053	1.891007715	9.411622673	270.8356721	15.09839283	9.972612425	8.808827382	137.2784048	2.032802138	4.362316226	2.426464289	15.58711971
TCGA-18-4721	9	154	0.016198071	0.320505193	0.40069671	0.496869576	0.329732552	0.156189806	0.239929311	0.284656723	0.114650597	0.106435443	0.271032361	0.174337702	0.150186619	-0.037213129	0.14176262	0.239753346	0.300015695	0.264564348	-0.107946277	0.357642333	0.112060331	0.106712297	0.382599298	0.321806906	0.264613203	0.114018226	-0.284432524	0.327564184	19.86393457	17.89434452	63.59630402	15.14958701	9.903575134	1.732118057	15.04259123	81.86265853	7.391103087	19.90114319	1115.584651	33.1200424	21.83227574	24.72177392	251.8730088	6.639841512	5.566075327	6.484921462	50.56533835
TCGA-18-5592	12	270	-0.157317367	0.186508698	0.239817131	0.423741171	0.304263196	0.094598633	0.088434091	0.259873443	-0.100035994	0.093852049	0.070948549	0.051693092	0.071813414	-0.101262379	0.086757205	0.189472014	0.296785399	0.343379429	-0.190512286	0.336300513	0.005486485	-0.001977406	0.207974033	0.289285146	0.181620747	0.078727743	-0.247807032	0.312305565	1.914228916	13.17007112	24.22455518	5.597585815	6.79671412	0.500763117	4.21439108	20.84525535	0.777559628	4.862942826	154.1938769	4.84155014	4.480517225	11.81853914	197.5558807	1.648931294	3.538128936	0.562203471	6.309299766
TCGA-21-1071	25	163	-0.211012914	0.251375315	0.20701553	0.465633546	0.352808571	0.15374594	0.127314424	0.284736831	-0.040705573	0.076074322	0.251494316	0.08768888	0.105772215	-0.026221991	0.109072401	0.247632333	0.267463412	0.274486682	-0.159426758	0.38058625	0.0480041	0.018548881	0.352512173	0.288383412	0.242131306	0.102453148	-0.172391315	0.310180027	4.785651647	3.721125576	7.434651139	4.39617005	6.992507728	1.029849089	3.977213323	17.82187111	0.803342839	6.486467304	285.251063	8.408041914	9.262790572	6.230765519	204.572213	1.354484603	1.683603435	2.061223167	30.81280836
TCGA-21-1072	19	0	-0.247101715	0.204371348	0.145304831	0.423528022	0.298249534	0.16445208	0.099509289	0.234338631	-0.096744494	0.076657486	0.132513229	0.062809629	0.065460103	-0.098814724	0.163506753	0.193158038	0.309930904	0.258116751	-0.203735633	0.358561625	0.011038884	0.017920712	0.216287626	0.281182903	0.202446634	0.079072765	-0.146288596	0.319965879	3.871255279	1.995734454	5.585658433	1.609142054	5.422957913	0.45736069	1.716686647	7.099605664	0.354528079	2.472134279	196.7513718	9.868600711	3.232481326	2.891475761	183.5406761	0.789037628	0.83782781	0.906193736	43.63890948
TCGA-21-1075	19	178	-0.252197662	0.136706826	0.117047286	0.400908321	0.279754713	0.139449751	0.051398273	0.220676071	-0.178280347	0.038468984	-0.004899172	0.039978383	0.006991603	-0.10757834	0.118287603	0.120163848	0.305077789	0.223441593	-0.169433842	0.339184434	-0.08831289	-0.052547693	0.117760074	0.293378418	0.133912084	0.033975249	-0.238508612	0.24331848	8.079705467	0.219037347	0.709543799	0.614530614	0.612740353	0.122142109	0.451660554	1.845940136	0.030302492	0.727271829	75.82251551	0.277049334	1.390474472	0.491861832	50.5866568	0.122019319	0.098595476	0.178401071	2.063197701
TCGA-21-1079	19	1413	-0.285072475	0.135834364	0.154458021	0.505732982	0.31759539	0.118824737	0.122887192	0.293196018	-0.048565784	0.088497089	0.184339857	0.10988321	0.076676885	-0.030044157	0.063260158	0.216677899	0.321030997	0.288916734	-0.164659823	0.302923092	0.013451825	0.003067491	0.289828156	0.317621406	0.224209827	0.113285141	-0.091557504	0.314131375	7.308013209	2.626307258	2.981769426	2.038285826	1.042952437	0.258510883	2.210752312	7.927557092	0.550353559	1.850459491	230.4194776	9.583910901	3.323801178	1.92689495	312.1597909	0.692637149	0.986584009	0.67440025	12.44369391
TCGA-21-1080	13	914	-0.176010077	0.25280383	0.247257944	0.439635836	0.331735825	0.129519328	0.109950226	0.291622401	-0.033796074	0.073893786	0.15470528	0.107932072	0.078024499	-0.115452656	0.072911867	0.199474049	0.313128541	0.337982965	-0.1311398	0.372513383	0.029931913	0.001932222	0.309759478	0.289799037	0.226171269	0.055741652	-0.169428567	0.296105682	1.438296886	6.898229229	8.648686298	4.963512371	14.80145764	0.827575675	5.381876477	26.21789654	2.345139688	6.516028388	316.862659	8.123121867	8.334390156	8.569464092	190.4612282	1.535100724	2.208800306	1.590764436	10.24232352
TCGA-21-1081	31	184	-0.254978842	0.139738942	0.074816991	0.4381028	0.354094237	0.106194504	0.069573046	0.248204188	-0.183117561	0.013465319	0.091585556	0.124033065	0.069833335	-0.072934769	0.061247222	0.160143361	0.261520828	0.270764469	-0.182199314	0.335210115	-0.037221205	-0.027832006	0.246085941	0.255402135	0.204545569	0.0579525	-0.117278254	0.310495118	0.624092162	1.971389707	1.932348151	1.196269148	0.361040749	0.486720631	2.174352569	8.536295947	0.532644175	2.031581457	75.27809539	2.176055883	4.548831028	1.824077682	135.967591	0.242312154	0.604893857	0.726557342	1.861954213
TCGA-21-1082	10	336	-0.083468834	0.204706238	0.279171676	0.493836534	0.309385038	0.136850822	0.17247876	0.270148342	-3.62E-05	-0.000709455	0.173401805	0.130354611	0.07855439	-0.032937316	0.098761909	0.219524764	0.234644972	0.302610381	-0.046404067	0.334920262	0.012321363	0.002959854	0.348722684	0.311922545	0.262179357	0.047170891	-0.228168896	0.357848355	1.257329034	5.141649337	8.496360822	7.502921963	4.664018858	1.918321925	10.50722948	29.52719412	3.426481407	12.04972865	532.3445476	16.09884874	13.85106728	9.500059258	185.1755155	2.043773055	2.298374195	4.196001733	20.69909331
TCGA-21-5782	9	356	-0.051887926	0.130556175	0.237965409	0.467700357	0.317400969	0.122860279	0.110973629	0.272879854	-0.058721634	0.017887807	0.133649588	0.115388579	0.095372086	-0.049130552	0.073058035	0.211659749	0.287827608	0.31823597	-0.137872612	0.337040975	-0.020462917	-0.012622087	0.31105463	0.292414857	0.25322612	0.076873455	-0.262819173	0.313928161	1.004068533	4.158009843	9.410270754	6.330225714	4.383183607	1.194689203	5.298698295	26.87470509	1.248573182	5.813258328	235.5566213	31.33539142	10.06172048	10.87577349	221.4077862	1.538631518	2.739510244	1.687881728	7.292633542
TCGA-21-5783	17	378	-0.239504312	0.121723021	0.086446548	0.453150056	0.263192347	0.104280615	0.071200691	0.241332368	-0.158571641	0.072092786	0.163671098	0.069140085	0.066975771	-0.049252928	0.102938568	0.159283126	0.259814482	0.296582361	-0.220859731	0.310333935	-0.019423242	-0.054125071	0.211219733	0.273027203	0.244760121	0.079553412	-0.182207502	0.352067282	1.002427913	1.558074393	1.836162306	1.660356632	1.72712142	1.197924909	1.537515436	7.000682858	0.567847207	2.992045917	186.4519686	9.117628325	3.55315988	1.801050738	114.6692033	0.510626522	0.597347372	0.87557632	7.701285955
TCGA-21-5784	12	191	-0.008300277	0.217893247	0.352669852	0.489496884	0.305469112	0.103734097	0.214989899	0.291892442	-0.005172934	-0.005076297	0.216251189	0.17772901	0.123752981	0.001746367	0.094602705	0.255566245	0.283700491	0.33932404	-0.093171739	0.395776459	0.125640072	0.081920834	0.367753289	0.326656203	0.258000909	0.084029449	-0.065853863	0.358284633	1.14039633	5.726297185	27.61414259	8.971248363	10.29831375	1.104675872	8.433617633	48.66890995	6.738956362	8.182500684	874.4835745	54.88143121	15.46706858	18.46538946	352.8401361	1.312798148	1.837264201	2.977949607	17.99347192
TCGA-21-5786	24	358	-0.097763223	0.154302758	0.208494345	0.442553098	0.308948483	0.087595421	0.082077301	0.230599225	-0.080571938	0.06647549	0.130501902	0.107317809	0.093680915	-0.077513554	0.061516991	0.198453303	0.284080933	0.314054698	-0.251600151	0.31888747	-0.001318174	-0.046938833	0.260741774	0.279760301	0.19826365	0.069261039	-0.258731124	0.330673737	0.850140708	2.493099091	5.113337902	4.462243622	2.107078438	0.445401105	3.74384458	16.9383414	1.247859168	4.94642365	213.5266189	10.8434297	6.763987724	6.058253262	186.8757476	0.956739532	1.607344205	1.735957281	12.03577268
TCGA-21-5787	23	378	-0.058812376	0.312461174	0.447316921	0.510750075	0.270226313	0.155895188	0.24712206	0.277398688	0.040045934	0.034724887	0.189810624	0.179239143	0.177372374	-0.062965708	0.160345765	0.265105559	0.29516602	0.303696588	-0.080323081	0.320718132	0.075475737	0.100375402	0.44791973	0.314222645	0.278804876	0.116772925	-0.14519282	0.291839237	1.988140776	43.87142549	55.15101908	36.83885004	16.36457038	2.15044081	27.85884943	195.3506357	4.474808067	36.34583961	939.6587148	83.97074223	37.55547852	79.0735063	422.6650221	6.269464816	15.88993699	3.513835496	28.06306466
TCGA-22-1000	11	89	-0.017305344	0.207911106	0.332060471	0.534317751	0.365096374	0.190850783	0.269103885	0.332329229	0.081941337	0.073065218	0.413223519	0.234396495	0.194038289	-0.012946175	0.102527771	0.286757118	0.279219109	0.346289519	-0.044317888	0.394798527	0.130161008	0.088419168	0.489281655	0.329313986	0.325103865	0.135506321	-0.052329583	0.395580355	2.530397317	5.754619513	14.38014427	12.37545973	20.97305016	5.127337815	12.44385221	34.55677471	6.422075606	17.59981367	2036.159867	12.51318035	23.85518561	13.29779948	415.4183172	3.016249297	3.034874596	6.69224574	33.87310063
TCGA-22-1002	9	213	-0.095433359	0.208148809	0.235725145	0.510828653	0.334859927	0.138833047	0.186727135	0.28159807	-0.004196611	0.033030882	0.226599203	0.146888393	0.111624411	-0.061071875	0.169503381	0.239655315	0.283980756	0.285289371	-0.026828406	0.400663572	0.072875453	0.190610263	0.359714237	0.293439328	0.271310026	0.089198526	-0.091317049	0.354249956	2.437328231	8.417945065	9.340472993	4.387786052	72.62141699	1.665282348	6.658498138	26.18721021	3.276933532	6.493739155	595.2677767	360.8651051	8.832742358	9.756257436	382.0577017	1.559280504	1.016576906	3.905263668	13.57876117
TCGA-22-1005	4	245	0.310234235	0.314708802	0.465507056	0.546795548	0.282660547	0.125836241	0.31162616	0.265957649	0.265452591	-0.006196201	0.28365579	0.191644887	0.204649682	-0.00904308	0.128854645	0.290249345	0.243120173	0.304156349	-0.046997142	0.362553864	0.089503584	0.070477464	0.48677485	0.342086297	0.327097846	0.121890225	-0.131830389	0.384898198	2.899883395	21.02121656	53.2317226	37.20711307	45.56896431	7.039460423	31.24177773	129.7549951	9.808996027	42.51562835	1643.086539	142.2109293	63.05458591	45.12119251	577.1966697	7.410476036	8.493101441	13.5856074	51.96148257
TCGA-22-1011	18	97	0.198254593	0.29663628	0.318823415	0.500848825	0.293044329	0.150642581	0.211713754	0.268260859	0.181434705	0.014276855	0.228285151	0.128510423	0.160069662	-0.044956289	0.077215046	0.277576044	0.310852054	0.270013408	-0.104345079	0.315445811	0.032223473	0.061674178	0.413882759	0.33147621	0.259219954	0.090477244	-0.145834624	0.375255117	2.991185707	5.048200674	12.07792728	12.51126628	29.87769939	2.808925983	14.94476739	36.84372266	5.796954298	15.41531018	591.9660452	36.34995556	33.61500223	9.733923259	259.9654542	2.870945071	2.933137549	6.980093867	32.84744587
TCGA-22-1016	22	315	-0.157895519	0.219688474	0.139084868	0.484712353	0.388369465	0.153386355	0.214486206	0.348090128	-0.013421989	0.014589754	0.365096737	0.217744255	0.131001483	-0.055578807	0.108939046	0.240584758	0.294180558	0.303380497	-0.006632853	0.403809545	0.155174817	0.211102543	0.424671201	0.321074179	0.300878559	0.113494768	0.001998759	0.41339192	2.999568861	4.45041891	4.19139881	2.734239596	2.403098807	3.447180384	3.426895354	10.67552859	1.147449331	3.626595963	945.4191826	4.909736028	7.558448302	7.706932407	285.5445982	0.731304866	0.925506498	3.551003504	17.32560675
TCGA-22-4591	19	177	-0.209400511	0.150628739	0.220692939	0.42875325	0.280804185	0.113710772	0.100291948	0.256557775	-0.065797283	0.047027451	0.115746003	0.081017796	0.046936051	-0.090840789	0.041367042	0.187799328	0.320259369	0.224875823	-0.18224891	0.380632236	-0.030866184	-0.03928943	0.203488545	0.271523992	0.222973074	0.003318407	-0.208084751	0.309290416	1.570674691	3.33691091	4.868249582	4.655093664	11.76589264	0.831805093	3.216090029	11.16655514	0.431217352	3.735983564	346.2234627	1.41931078	4.175002778	4.639998471	165.7708062	1.099752398	0.931351612	0.949486971	7.436972721
TCGA-22-4593	17	165	-0.234877616	0.157730815	0.172173502	0.469060133	0.29770773	0.146285951	0.087592167	0.222710394	-0.1594467	0.054581136	0.110384524	0.084432137	0.078482776	-0.0584633	0.105157351	0.193092669	0.300165248	0.229518189	-0.247229582	0.336647746	-0.004638332	-0.013158662	0.250500899	0.304435203	0.244123769	0.088925847	-0.189675807	0.299983054	0.990492163	1.710826286	5.218608382	2.339012643	0.27110992	0.3274082	2.794006108	13.56116682	0.73951155	3.000741333	137.8061116	1.979976878	4.415044224	4.374593761	103.8243429	0.364570638	0.620418541	0.713758952	13.20590954
TCGA-22-4595	11	280	-0.129479333	0.220541568	0.235106186	0.486210613	0.37646487	0.110339153	0.201475069	0.326813015	-0.003154627	0.062638753	0.261880186	0.173257256	0.12684729	-0.040194356	0.108793964	0.203755991	0.232764167	0.313800435	-0.177979604	0.35074789	0.040359328	0.041630029	0.408848609	0.291188281	0.257766601	0.08397132	-0.146319105	0.334360989	1.828832323	7.06902756	11.4302864	5.581184008	2.229678328	2.085018576	5.623465184	28.86309693	3.109931369	8.012854294	728.9640315	6.179654112	12.02190738	11.68892633	222.1981519	1.716586002	1.800511787	2.757843719	22.12185206
TCGA-22-4596	6	127	0.063972289	0.304707077	0.361748572	0.520267195	0.385773192	0.139810987	0.335810943	0.3393059	0.126553727	0.070601623	0.44382333	0.25490432	0.213906173	0.01354623	0.111961298	0.312095144	0.264270255	0.357484202	-0.064444373	0.399498381	0.177392206	0.202628303	0.512464332	0.384574209	0.319823404	0.139499495	-0.046312241	0.363068454	13.85190013	7.437955319	20.31897433	21.92110078	10.32098982	5.283026005	19.20823487	34.85062307	6.183638605	32.63780459	2584.459001	54.34053712	38.56888799	15.35175603	332.2318166	5.835870458	2.934820758	7.892529912	56.5137976
TCGA-22-4604	21	225	-0.105208023	0.224465403	0.266068603	0.495847334	0.394093665	0.133893794	0.23329814	0.324888945	0.032076682	0.08114997	0.364179952	0.20367011	0.177050947	-0.03995087	0.073331205	0.277812419	0.299018114	0.331609393	-0.175015806	0.326898025	0.118441543	0.048791473	0.438633327	0.299310022	0.285574718	0.124854244	-0.268500507	0.350279559	10.41730471	4.904625056	10.09733905	8.714603948	8.141926657	2.112803196	8.394428609	27.77279144	3.838621572	15.88279755	973.0539508	15.58972667	16.85467533	11.77082721	296.5434359	2.436246603	3.79178492	3.400011524	106.5847618
TCGA-22-4605	22	86	-0.150075899	0.155698537	0.164717552	0.500435348	0.378504941	0.123751505	0.206199035	0.309587151	-0.04762507	0.028516309	0.310412231	0.190191933	0.118652905	0.018897874	0.084926483	0.252540579	0.277381308	0.301307595	-0.008508199	0.386558536	0.108325834	0.151085193	0.407817377	0.308701912	0.254519505	0.088501535	-0.060274337	0.375819115	4.645814905	2.642310616	3.156423683	4.439431372	2.68815689	1.766241513	4.244776348	14.98560096	1.467660282	4.683993875	734.4461529	3.080423307	9.873182843	3.75019449	213.8825208	1.377781532	1.475219083	1.943730053	5.707748635
TCGA-22-4607	12	65	-0.160386853	0.175735242	0.20357995	0.461047794	0.325964525	0.092029074	0.131025321	0.319104787	0.009107379	-0.022524986	0.19435481	0.113380013	0.106013854	-0.026578502	0.14514437	0.225588859	0.308110745	0.320681783	-0.118438447	0.375292018	0.048000937	0.063995251	0.314849482	0.341039261	0.252306616	0.067114492	-0.177222882	0.315126572	0.776392013	1.939877662	5.590437919	3.698625302	6.765680442	0.269513131	2.543506481	9.862005948	1.581200923	3.720854303	543.4290114	5.19288333	6.165112869	3.112228101	170.7746626	1.321679809	0.731636431	2.898864517	27.23274347
TCGA-22-4609	14	176	-0.005355287	0.261008893	0.317731354	0.505745786	0.408329465	0.155155237	0.270134608	0.334592875	0.071196345	0.060500494	0.311230962	0.233535145	0.149824529	-0.03183258	0.164422271	0.261744774	0.283662654	0.312357106	-0.008713693	0.369469745	0.113931357	0.138466414	0.465145635	0.307472348	0.331329112	0.114686771	-0.127894347	0.36628349	5.348883659	10.59007048	16.42077996	14.24892774	10.54253867	4.700087077	12.62877838	43.40056029	5.624244522	17.11316055	1259.85005	26.28239854	24.10554937	17.22718368	288.3896207	4.036463673	3.279464694	5.101407096	33.51510763
TCGA-22-4613	12	572	-0.009151548	0.264588105	0.31402021	0.483795252	0.327644982	0.132975945	0.182597666	0.281960128	0.057761201	0.05869928	0.238436075	0.164452422	0.126448537	-0.080078392	0.097322918	0.256860932	0.301834298	0.297219876	-0.108930011	0.378832639	0.077492888	0.009690443	0.400453121	0.315757466	0.220106248	0.070088656	-0.274695211	0.34953863	2.720936295	6.557876099	8.937445174	10.56791536	7.637300475	2.051143022	10.38599891	46.35130059	3.194297894	17.79498757	1157.870386	26.28431705	20.6496529	14.31831799	215.3877626	3.382892346	5.326457723	4.084778391	59.95592732
TCGA-22-5471	19	216	-0.095790158	0.292891254	0.420924612	0.468282755	0.299294432	0.11811907	0.219188566	0.300590918	-0.024415915	0.081094759	0.201616879	0.140856045	0.16381257	-0.047304944	0.105986223	0.259345289	0.323487346	0.323808079	-0.223045244	0.314251528	0.028511709	-0.064384873	0.383424334	0.287821422	0.263526751	0.123476935	-0.219239095	0.311713277	3.964225522	21.39925538	32.73229377	24.14140405	17.32885569	1.139594609	20.5231525	154.3081266	5.597612052	25.0548289	766.7325659	41.67963632	29.55894484	66.28288075	410.4254264	5.883622048	12.45637143	1.99517456	101.6622972
TCGA-22-5472	9	333	-0.226068455	0.08436699	0.17075856	0.493295451	0.323118519	0.083628688	0.202063436	0.295076908	-0.060031719	-0.004606812	0.201015721	0.138017569	0.079348484	-0.019892116	0.100908784	0.236285392	0.286704116	0.297602407	-0.113349417	0.414983766	0.039193848	0.027008986	0.332544054	0.321928685	0.265786591	0.064227564	-0.129683945	0.376621467	1.109605724	4.620932939	4.119622159	3.004422681	4.203560814	2.293162209	3.008085727	11.78581704	0.347139736	4.013280438	836.2874838	1.223365624	5.403419796	10.03290653	227.7631277	0.937729713	0.63770335	3.134257343	3.637328149
TCGA-22-5473	19	683	-0.199290013	0.183598852	0.250073328	0.457052234	0.299649537	0.159541643	0.121184426	0.272899056	-0.11827332	0.054206788	0.155707883	0.113530043	0.090661524	-0.080613846	0.087512688	0.204474189	0.307175054	0.274159668	-0.217183161	0.353624815	0.014543108	-0.017105925	0.274930176	0.296447031	0.204721502	0.083783783	-0.208712631	0.279783552	19.77619685	4.668229083	13.40072298	4.091810945	2.306116612	0.549815202	3.329438547	17.23553141	1.153787377	4.209282149	313.3793319	2.781056863	4.559442659	7.954981615	144.7634722	1.063183477	1.378594464	1.261892151	17.06049216
TCGA-22-5474	9	84	0.033266827	0.233223342	0.395679032	0.511980452	0.338872049	0.164723279	0.251984444	0.275992219	0.10358186	0.048700936	0.280400709	0.173364037	0.141281733	-0.044781241	0.080912237	0.275322847	0.272632279	0.305653765	-0.167075711	0.38901058	0.101026372	0.038572042	0.4369827	0.350280345	0.26554012	0.100978397	-0.193504235	0.329830041	18.15594369	15.59814195	30.28331202	18.58963051	31.22958744	2.348859156	15.04847329	87.48414379	5.863830573	22.97665411	1069.236345	35.79663509	24.72284631	40.25978351	510.4919916	7.586230041	8.812319466	6.773428888	105.8547221
TCGA-22-5477	16	145	-0.169418241	0.185666101	0.226031972	0.426440202	0.308344554	0.198378109	0.138187796	0.218282535	-0.069189544	0.101458481	0.131208833	0.106635334	0.047895063	-0.047364541	0.107765103	0.180237773	0.284580896	0.246299316	-0.094030479	0.306294733	0.000100823	-0.028467332	0.180801762	0.301451073	0.221182569	0.035242969	-0.280078012	0.289241406	18.26937171	4.79672645	7.371213721	4.823069518	4.454554714	0.990240974	3.947050669	25.77983562	1.146116291	5.543087428	346.1578364	5.296254825	5.932381084	6.831319058	106.4520516	1.691527393	2.179765873	1.771894498	21.75585289
TCGA-22-5478	24	165	-0.073371889	0.095318135	0.211098516	0.480515247	0.305185153	0.084046771	0.128360524	0.281945688	-0.007188868	0.063766954	0.220954231	0.090477967	0.086461509	0.005252625	0.063687536	0.193284775	0.309294375	0.262898468	-0.145779424	0.374994433	-0.012259783	0.023525774	0.327041747	0.292240088	0.245047978	0.054773298	-0.265976647	0.328223887	0.786840449	3.15645557	5.61480398	5.689803563	17.44532166	1.293380489	5.321715663	16.03762708	1.493650566	5.224350793	509.0738328	29.68326888	9.116504716	5.517720916	186.477663	0.99886603	1.298278663	1.90649178	8.612245266
TCGA-22-5479	32	462	-0.045504584	0.18604346	0.242918877	0.462969469	0.294869356	0.139399445	0.151779802	0.249948842	-0.043024693	0.044308304	0.134101427	0.098070562	0.082954961	-0.118734393	0.090642817	0.210300851	0.287201903	0.285337636	-0.151803058	0.336518865	0.006419164	-0.029685564	0.304237102	0.27230624	0.220897058	0.069415008	-0.19028437	0.322007544	6.226253541	4.922657232	6.95518266	4.948001099	10.75621289	1.029684078	4.57386394	21.48282129	1.190569855	6.168471923	313.2510396	15.63460225	8.55539413	10.4240803	160.1141065	0.829938993	2.727448418	1.422692977	33.68663521
TCGA-22-5480	9	143	-0.026159449	0.314950999	0.31055315	0.466744399	0.287194335	0.104936956	0.242882868	0.21667015	0.08475955	0.074627214	0.220362846	0.131080979	0.205732776	-0.029513636	0.176923116	0.243165664	0.304690671	0.286029807	-0.105208926	0.309480548	0.055678911	-0.013193477	0.369916983	0.279253521	0.276575632	0.097477916	-0.245963134	0.304920059	6.081544744	6.075001933	10.67072763	19.75466077	29.72614013	18.97101049	16.1517801	35.50803772	2.48072157	24.66488948	2085.032066	1735.893142	34.40311639	8.436434824	355.9158604	3.374769788	5.977030147	3.339744493	291.5683617
TCGA-22-5481	15	275	0.021503419	0.26015949	0.359147212	0.454430847	0.230602642	0.073373349	0.180542121	0.214782952	-0.003860468	0.052308544	0.104286798	0.141408647	0.104801795	-0.092686668	0.069380357	0.185257924	0.203363531	0.288967915	-0.015428309	0.230452056	-0.010570541	-0.127749743	0.306663775	0.298046486	0.238887642	0.036945772	-0.332697237	0.290485425	12.57762705	5.881514167	14.03414994	10.90664532	10.76119728	4.906949039	11.47678903	57.45715317	7.834013643	15.64721472	856.3957249	129.4160639	37.95779922	33.52654033	155.9578094	1.871231275	8.043125964	1.696896872	77.83387723
TCGA-22-5482	14	146	-0.229397581	0.107414819	0.138260658	0.474716794	0.311037393	0.111154259	0.083573099	0.281724514	-0.148206816	0.055511406	0.140848211	0.080935284	0.074881124	-0.071239297	0.093637114	0.216338356	0.274579838	0.303064963	-0.220620223	0.343178656	-0.019587266	-0.040640843	0.209436689	0.28974132	0.185375446	0.073057053	-0.22223614	0.306734178	0.908403567	2.035135075	4.116210717	2.106095262	1.315206579	0.264604241	1.612836888	6.350138457	0.297111612	1.913893478	188.5499436	6.555649265	2.751093253	2.813203862	137.4439151	0.440048566	0.513037131	0.693974931	17.11121751
TCGA-22-5483	26	211	-0.23249925	0.206537205	0.240343417	0.479202924	0.274526733	0.191082613	0.135502863	0.30085702	-0.047239675	0.111978182	0.261815479	0.128109091	0.088574467	0.018073713	0.15179567	0.228857387	0.243536373	0.263968125	-0.187667697	0.32635144	0.031975002	-0.005380824	0.332818914	0.299558888	0.272027837	0.047942919	-0.25131272	0.340263385	1.437513011	3.540772866	12.30387845	4.454113109	7.925820069	1.211425522	3.399752015	17.92598891	1.172107641	4.464557821	648.8166255	4.155758275	7.08178358	5.793219659	136.5684421	1.310271683	1.500303502	1.37808517	40.95895443
TCGA-22-5485	13	198	-0.218597932	0.106951652	0.149162197	0.458992009	0.300576312	0.128548936	0.100627315	0.279738614	-0.090792087	0.072046155	0.220956728	0.151484154	0.055962298	-0.105234088	0.128944248	0.231796473	0.266347255	0.280250037	-0.174958274	0.349533732	0.055305971	0.049981426	0.264919808	0.314217954	0.181143343	0.077111791	-0.251861075	0.320422507	3.869194884	1.901838462	3.882988953	2.559569458	1.789793446	0.920074858	1.7526593	8.334180269	0.210578837	2.650686553	397.5948002	0.657556557	3.948323844	3.807916768	128.9310105	0.711864515	1.343971933	1.100847545	5.254966772
TCGA-22-5489	11	227	0.129092485	0.327430022	0.321579929	0.482426299	0.373109708	0.194010396	0.221231343	0.274147747	0.169478516	0.069454203	0.362085809	0.166570319	0.23446297	-0.064351475	0.178036309	0.283024149	0.271051688	0.29187668	-0.133774026	0.333128067	0.088579665	0.029866029	0.458085556	0.304583929	0.309808422	0.180992167	-0.220578616	0.356402013	6.673596165	6.319012862	11.75970678	15.23396643	11.68461531	3.942955998	14.9902546	61.61569444	4.412684486	19.17806838	1095.617605	141.839081	28.91514592	15.13620836	327.7637805	2.710706377	6.276115964	6.144240501	170.5778237
TCGA-22-A5C4	17	329	-0.202737926	0.174814092	0.178066804	0.423893685	0.307298333	0.052804982	0.075559773	0.290817123	-0.072736718	0.049631387	0.173343748	0.044695553	0.03765553	-0.035631631	0.105912201	0.190248873	0.277502332	0.253668135	-0.107550922	0.293510267	-0.007014064	-0.014243728	0.253427376	0.283102606	0.168427667	0.049029114	-0.174522395	0.312550073	0.872909656	2.182964644	5.288161151	3.011815777	49.18282096	0.994225969	2.634821474	10.75212325	0.737441737	2.537990823	307.4357473	3.180106551	5.698028832	4.557525767	203.6174755	0.72103349	1.583827996	1.108988053	19.45774233
TCGA-33-4532	24	339	-0.269852824	0.127479287	0.172568902	0.405673264	0.284550248	0.113024478	0.014786425	0.248561727	-0.196449573	0.01525958	0.06545172	0.065806108	0.02001596	-0.12058335	0.040725944	0.235058897	0.30808783	0.211015198	-0.188323492	0.363985331	0.011451863	-0.05212328	0.180114735	0.286816584	0.167981588	0.027582149	-0.229803565	0.295339934	1.289779312	2.102675526	5.477144803	2.178808386	1.455914019	0.609966547	1.706018953	3.917663448	0.502425948	2.02992798	178.144733	1.570482702	2.307971973	3.294993622	130.1565686	0.710791477	1.173706572	0.524132663	3.379090188
TCGA-33-4533	10	269	-0.259781612	0.190691763	0.095362237	0.444969731	0.31920944	0.209779901	0.057441002	0.227403673	-0.122437252	0.125025525	0.099497552	0.084341018	0.09481815	-0.073007883	0.219555037	0.219707694	0.283467519	0.27733392	-0.149741157	0.365237043	0.019179021	0.062390756	0.197047252	0.276193701	0.264356336	0.089288726	-0.297688417	0.311838074	0.689369031	1.680058886	3.1467265	2.18028516	5.831662926	0.41479334	1.899188855	6.710435885	1.063152615	3.105269925	313.478369	22.25375536	4.675032275	4.894219835	130.6258105	0.681710035	0.975773528	0.75678426	5.804961173
TCGA-33-4538	20	170	-0.191154187	0.236665715	0.191888881	0.450906933	0.264705291	0.176986148	0.147916522	0.236609699	-0.091847559	0.063744064	0.05881734	0.107567011	0.051709805	-0.063539781	0.103541908	0.192624769	0.293793964	0.233405472	-0.16795273	0.366393766	0.007773153	-0.05005166	0.231006222	0.298453046	0.192980581	0.054057908	-0.133600699	0.327971129	16.49107686	3.512300692	6.235144493	4.320169868	2.883118577	0.693232458	3.423453878	12.46088678	1.147981444	4.072488896	237.7462544	26.04678236	5.594415623	4.312319292	169.1377362	1.074714584	1.136975334	1.354134927	7.662971374
TCGA-33-4547	13	176	-0.114372647	0.190316049	0.157137261	0.493997943	0.299828863	0.160348047	0.150533792	0.253680958	-0.060054933	0.04821265	0.148219381	0.100956396	0.08580815	-0.008023917	0.092022696	0.253262358	0.299316268	0.296441355	-0.137008678	0.399039229	0.030174904	0.044405784	0.311381309	0.286840509	0.245103149	0.068093827	-0.142020169	0.326623501	0.860024361	1.626602244	3.51278158	3.655098391	46.91138829	0.945878247	3.450715028	46.8234095	0.675091734	6.324340614	361.1644084	12.74221015	13.5117998	3.316760854	141.9525664	0.661372703	1.091853208	1.766442036	4.406210977
TCGA-33-4582	15	169	-0.246376297	0.130328172	0.186299749	0.415782018	0.27037429	0.087595321	0.018276589	0.26195199	-0.108527782	0.052660774	0.047034802	0.048563705	0.037277015	-0.093751925	0.083842432	0.179683671	0.336063991	0.318775327	-0.202739588	0.362463529	-0.019997531	-0.085569552	0.177651493	0.288116584	0.161258089	-0.004056872	-0.278568956	0.288594969	0.222112442	1.440312412	7.203250605	2.908740553	4.81046101	0.119029166	1.307995494	8.332448383	0.268232606	2.529092122	152.9183432	5.726341255	3.242358805	3.865944264	186.7106308	0.465558051	1.245966492	0.67801602	20.62057163
TCGA-33-4583	26	517	-0.112872009	0.330523244	0.33300008	0.468513451	0.283849368	0.143249894	0.153866983	0.261587617	-0.057124314	0.04083811	0.083594048	0.073637835	0.096346536	-0.066013542	0.181747138	0.203853022	0.310680809	0.265274825	-0.171568502	0.354132955	-0.018862837	0.029063115	0.230920497	0.279979381	0.178990306	0.095507531	-0.045809559	0.294069891	14.43474726	10.30026922	33.34686955	6.98001929	7.541222	0.345810869	5.348776513	34.71378491	2.182000502	5.756690254	178.2646922	11.88424602	6.959644199	14.17577993	230.5486537	1.904415655	2.615639781	0.748030602	28.26347123
TCGA-33-4586	24	311	-0.233768177	0.20030965	0.139958854	0.446329923	0.299979896	0.133015378	0.078734552	0.243419864	-0.154877887	0.023925687	0.094267366	0.064445381	0.070994227	-0.048804008	0.106613226	0.210361309	0.276911781	0.338504941	-0.186752369	0.351778769	0.023266617	0.029861769	0.22570585	0.32665328	0.207873439	0.073857838	-0.242005061	0.269623548	11.83546616	1.691752425	4.626346128	1.039894636	0.578607811	0.254920733	1.305661485	7.397611078	0.519181472	1.618254738	209.9935073	1.909255363	2.379059222	3.923012942	79.40076717	0.420521534	0.350695406	0.50204989	3.927707906
TCGA-33-4587	18	206	-0.227273663	0.130775495	0.150343374	0.419809726	0.182848951	0.095790576	0.03584965	0.249191961	-0.129493474	0.030308891	0.089407142	0.038446614	0.008488297	-0.068843335	0.067671279	0.169273421	0.223336632	0.262010938	-0.195400225	0.305540078	-0.054720383	-0.093540034	0.210664749	0.272037381	0.21612136	-0.034231455	-0.346033379	0.276728301	0.823230196	0.909694362	2.331444443	2.347615755	12.19489603	0.961711341	1.917136987	8.663633335	0.861612648	3.280256781	211.7094374	3.347152374	3.670900561	2.790203221	118.8993538	0.640910746	1.585402026	0.830431164	22.85305539
TCGA-33-4589	26	101	-0.059028365	0.270938815	0.386508262	0.501090279	0.285402009	0.102904077	0.241969177	0.362065741	0.058725294	0.074276282	0.269894538	0.165191987	0.15234506	0.012248802	0.139378956	0.284030269	0.307571697	0.279223098	-0.147838601	0.350870007	0.122253865	-0.016159788	0.388132485	0.346274153	0.204647439	0.130815345	0.056896914	0.292624351	8.099951081	8.9496212	53.64303047	22.34920494	40.92911737	0.468311857	3.615841852	66.18912098	1.29505127	9.210412107	1949.48498	41.31382716	6.814268864	26.13675563	864.7472548	1.410899377	5.239427401	1.305265357	320.9007736
TCGA-33-6738	18	306	-0.09329858	0.153316678	0.227804984	0.429803025	0.232919861	0.087267408	0.053581336	0.22527413	-0.086482449	0.056592648	0.074898134	0.09005258	0.074179773	-0.023199575	0.02608806	0.171115207	0.267553228	0.283319645	-0.179016439	0.309971161	-0.045168063	0.051531678	0.244979123	0.347250909	0.221733632	0.032835164	-0.225448269	0.289430663	0.553496139	1.176462039	3.165067857	4.405567119	4.5709212	0.329665281	4.939098884	17.21028075	0.858225861	4.132927457	155.5316464	12.57022008	8.848510746	5.115852232	156.4472904	0.795435789	1.388859946	1.07094582	5.04134715
TCGA-33-A5GW	10	167	-0.291295354	0.0620881	0.096763073	0.424263657	0.264271052	0.078695588	0.078160123	0.226721916	-0.189885403	0.014964981	0.017251391	0.075450388	0.022459695	-0.063091842	0.043147429	0.16617872	0.283560536	0.29020557	-0.184737469	0.35248435	-0.01349901	-0.074548767	0.134479778	0.300301878	0.161887347	-0.005189038	-0.117025753	0.31476946	4.039842838	0.414029924	0.362732989	0.513333902	2.737604503	0.335627223	0.556703758	1.816713123	0.024299984	0.852091474	88.79043457	0.239943243	1.665649477	0.632449328	104.8542695	0.111345378	0.174775412	0.662440515	0.762370685
TCGA-33-AAS8	10	212	-0.078643778	0.127832159	0.206326396	0.429482497	0.216979732	0.106454592	0.068235052	0.225241007	-0.056088556	0.06288335	0.021282375	0.044904595	0.027720465	-0.062588063	0.10471192	0.16007956	0.275864474	0.301207567	-0.142422502	0.305927985	-0.030710087	-0.085419107	0.136398534	0.303615409	0.178757901	0.048997586	-0.303560218	0.298782231	3.846271631	1.826612898	7.248424962	3.51031778	2.348448466	1.138784112	2.234126709	5.732919908	0.643238506	3.270545992	176.0723027	11.14448545	4.040147652	4.54538012	76.27880761	0.446574889	1.27364627	1.013630256	2.64779796
TCGA-33-AASB	16	350	-0.268982632	0.122567608	0.11201147	0.433711698	0.252536551	0.063966947	0.080600813	0.217184084	-0.267211606	0.022779303	0.014848541	0.024507215	0.040348564	-0.009653824	0.076963389	0.234731136	0.269182375	0.380867449	-0.212056645	0.293105793	-0.090777921	-0.02413107	0.152811663	0.302236543	0.154189462	-0.003121733	-0.042114675	0.291264939	0.306646007	0.781188395	1.872040061	2.014593061	0.623587431	0.548061328	1.050384258	5.248757483	0.045849019	1.200430538	105.9218006	0.842567838	4.642379289	1.597482797	82.65942396	0.39152313	0.300321576	0.162837461	4.713169984
TCGA-33-AASD	26	322	-0.313033494	0.088194587	0.130801466	0.448932931	0.260348214	0.132421185	0.107130896	0.233655017	-0.134426264	0.067371814	0.120450685	0.029198897	0.039040099	-0.099686944	0.13047332	0.208154075	0.278018356	0.361515584	-0.159929142	0.347356472	-0.020558328	-0.149160108	0.193412314	0.275991128	0.18588867	0.08076981	-0.247244562	0.346397769	1.439994611	2.749307804	5.32141293	2.953644516	1.775766179	0.295871586	2.249148209	4.31303033	0.056744473	1.995080258	95.86792586	4.146272275	2.182030598	2.782239185	230.1576059	0.543656921	1.090288609	0.488038552	35.04463403
TCGA-33-AASI	12	363	0.031319354	0.306346262	0.325763664	0.470444325	0.230940515	0.062620718	0.217215662	0.245665554	0.036991505	0.084134966	0.067264686	0.086273559	0.110375993	-0.007932164	0.123678803	0.214441078	0.286610967	0.286480297	-0.123769849	0.315718712	-0.006637177	-0.06051506	0.285213676	0.309081536	0.237458807	0.03116703	-0.269874828	0.282035445	1.543240942	5.235969953	9.066750147	11.3329606	40.42985013	1.929459327	8.367182933	30.51817286	3.749555927	9.884607266	329.8236932	47.5456712	11.08287429	12.71316936	526.0450031	1.892302471	3.845210753	1.949089101	131.8446677
TCGA-33-AASJ	19	169	-0.178010155	0.201307375	0.211056168	0.398464174	0.238984009	0.123132926	0.111025688	0.211995777	-0.125712903	0.069068424	-0.005290964	0.093377328	0.059292169	-0.083817312	0.087052188	0.15806135	0.25877442	0.243973094	-0.1874619	0.287851699	-0.118526416	-0.132900295	0.140993222	0.276127866	0.178001375	0.040353533	-0.245218802	0.263989439	11.25457509	3.885828591	9.944382879	3.673465677	1.053169652	0.319475503	2.315821515	12.46405493	0.595334226	3.249489016	83.22748685	4.025300323	3.796033218	3.952113045	138.6759935	0.709367067	1.564809157	0.478428945	8.687255289
TCGA-33-AASL	13	275	-0.205144927	0.265353684	0.280395106	0.390978732	0.259650894	0.078852202	0.151659222	0.254263785	-0.10545079	0.010661874	0.058178524	0.104353283	0.095722652	-0.027043591	0.141455706	0.195779327	0.279795936	0.293254908	-0.237887675	0.287374515	-0.011876233	-0.069780103	0.260686526	0.242848637	0.192388493	0.03779293	-0.091880272	0.32258606	2.709197866	3.188068912	9.910040364	6.436602469	15.26063988	0.534626142	4.333792396	24.90694444	1.772195037	5.930834212	133.9499871	17.65253305	8.285845402	11.9552919	271.4418075	1.269218083	2.779279417	0.471537567	13.51076636
TCGA-34-2596	16	217	0.037635358	0.233510642	0.24961473	0.459468409	0.314048566	0.135765088	0.15860066	0.23185427	0.040589616	0.091985247	0.186114616	0.103797138	0.125455708	-0.06035935	0.091662657	0.215292576	0.271014749	0.284331063	-0.090988068	0.318774971	0.041695375	-0.017273876	0.284656065	0.314444973	0.21654909	0.067678437	-0.206597467	0.325098968	37.24069261	4.945303565	10.76977897	7.821575105	1.161896354	1.14626407	8.460708442	13.35403375	2.277524455	7.287764647	420.5538198	39.99148613	11.93330756	7.718755302	158.030488	0.822511302	1.594077042	2.551210025	9.79120172
TCGA-34-2600	19	409	-0.257462188	0.066810087	0.144738757	0.447995512	0.252242681	0.084137812	0.062397873	0.193861954	-0.151460678	-0.045168021	-0.011805822	0.056926971	0.038981796	-0.047413807	0.021928216	0.179250281	0.281498386	0.292487953	-0.094524346	0.321472059	-0.067018537	-0.017656718	0.175095812	0.272198626	0.196909443	-0.016754778	-0.181845444	0.322757102	0.44520347	2.543283595	2.201611074	1.724931248	1.618421004	0.317542283	1.812849685	7.94871592	0.576903757	1.877705832	156.8577568	11.4903177	8.462903177	5.048441829	123.0212395	0.452897178	0.581361809	1.439790375	8.88676314
TCGA-34-2608	8	130	0.02368942	0.169237352	0.297344277	0.525343653	0.354799284	0.166156823	0.227745485	0.287272803	0.059406266	0.067821276	0.346095105	0.202185634	0.161217242	-0.015163366	0.064935308	0.263275033	0.282663265	0.310921901	-0.124002667	0.396189867	0.105922431	0.089093111	0.430827831	0.313479331	0.273638661	0.105648421	-0.179060099	0.385479863	1.829955145	4.520881955	14.84212123	12.0790988	5.271906382	2.097166675	9.380580878	32.49799364	6.530252741	13.49718216	1885.859656	19.62611081	19.54167024	10.4972088	323.3402981	2.168709364	1.733692824	4.212018666	25.56957733
TCGA-34-5231	27	591	-0.111036308	0.250523382	0.282312032	0.464221734	0.315092971	0.106734718	0.138123717	0.266307492	-0.029376053	0.093617799	0.109345909	0.106597177	0.085718676	-0.11006776	0.088308739	0.245697567	0.269101706	0.295561804	-0.155404038	0.284661517	-0.075362649	-0.088419493	0.20829185	0.291838135	0.224677754	0.076092751	-0.342955592	0.27404897	1.335564313	11.53658986	7.98970866	6.08409939	4.971189634	0.995542206	5.827484288	28.49506527	2.116531573	6.498442583	289.0359067	7.400403013	10.8619762	8.768654169	171.4445871	1.299135273	3.489018291	1.632908973	73.8451954
TCGA-34-5232	8	169	0.13982616	0.354683047	0.393224551	0.513969613	0.289511236	0.12310535	0.268909661	0.272686855	0.169685776	0.117511956	0.20066258	0.156590943	0.16970411	0.038765872	0.167283575	0.272616397	0.290038905	0.283913619	-0.015504812	0.357802191	0.044364308	0.028495597	0.405182109	0.334456753	0.266405356	0.089344367	-0.118254054	0.347870075	1.993143797	6.192732749	12.33244204	25.86735603	24.88461765	4.551586684	27.50306643	40.11256522	7.937107684	30.95649665	810.2424138	65.5938374	37.70989413	16.80807163	295.436673	3.269378061	3.327291262	6.369744294	37.11662416
TCGA-34-5234	3	162	0.031159288	0.263035323	0.42469328	0.498723883	0.317593436	0.142020528	0.260786523	0.351148541	0.093812817	0.06224215	0.355811362	0.2338332	0.200142832	-0.00951397	0.131866064	0.277108048	0.29350582	0.305993136	-0.069522483	0.393896374	0.161390375	0.15502287	0.468215391	0.32845919	0.291176708	0.123209293	-0.022245564	0.343160632	1.428003396	5.787527577	50.07148553	41.87047375	13.4964202	1.280749796	10.73646998	48.98479798	14.81169994	23.80323184	2746.062134	112.8280352	12.66004344	20.88132966	325.9610953	4.860894766	1.850672464	4.642343934	174.053214
TCGA-34-5236	17	191	-0.142232216	0.157271045	0.158142095	0.495899786	0.353834376	0.1336346	0.186472338	0.311851019	-0.023232549	0.042757913	0.314111295	0.179765604	0.141454116	-0.062623137	0.061978031	0.253927918	0.284769399	0.354837686	-0.187696469	0.337803118	0.075021207	0.015251541	0.380721556	0.288224651	0.249600341	0.127437214	-0.180679086	0.33364646	0.927300064	2.924726735	2.889897262	4.648567307	0.774913728	0.769544119	4.197333457	13.69461742	1.483428643	4.470249169	669.7888648	8.691095484	11.50279537	3.257318838	157.5020987	0.880614608	0.749760028	1.337458276	12.46787476
TCGA-34-5239	21	220	-0.032718873	0.286164567	0.361636024	0.516981657	0.319760234	0.159967374	0.238322539	0.282884189	0.05088271	0.144542475	0.272818953	0.164425409	0.189241655	-0.032299468	0.122592583	0.259098026	0.281834197	0.299811648	-0.160039337	0.312121898	0.061723387	0.092660244	0.445321509	0.300665725	0.293917279	0.146821731	-0.255595673	0.333508209	5.04990503	8.700143545	17.50036477	15.55339503	11.7738524	5.131661552	16.89460443	70.12106809	6.924159754	20.19889596	1129.918358	143.8393777	57.17260421	21.37914562	270.642829	2.976175547	6.832925771	3.564446589	80.98305234
TCGA-34-5240	28	144	-0.142946992	0.165656175	0.22809187	0.426327205	0.308030376	0.127136702	0.139259283	0.301759313	-0.016320866	0.051869696	0.218354098	0.127033078	0.087750065	0.002625031	0.074328909	0.229579731	0.29089151	0.24450188	-0.095980927	0.33057372	0.034439917	0.002820673	0.268422691	0.296317211	0.196121649	0.081315558	-0.27278074	0.314495588	6.334216189	1.277390242	7.083216425	3.670345979	2.274333688	0.363072133	2.320505931	10.71444941	3.032535967	3.163217018	577.1510036	8.290301062	5.328804054	3.226655519	97.35280652	0.57532856	0.467897825	1.379559138	10.56895737
TCGA-34-5241	13	170	-0.153648484	0.233944268	0.35996289	0.485343358	0.335959907	0.134287234	0.191257224	0.328390138	0.000209712	0.04307545	0.329830223	0.15556752	0.167629801	-0.001243566	0.109117332	0.276053064	0.311057929	0.33540543	-0.120624217	0.391047344	0.13613089	0.095951257	0.399449133	0.319825535	0.28469903	0.100980966	-0.109729474	0.348032502	1.69939445	7.441839835	43.26681645	15.41895416	11.56554563	1.242372871	8.158025814	46.71859466	6.389883491	13.75699912	1164.528733	87.47545663	11.35414416	14.98816765	424.7679895	3.635888853	2.058776119	2.980381855	76.16078786
TCGA-34-5927	9	241	-0.169299094	0.11516849	0.18542383	0.453886557	0.188150066	0.077860127	0.028578684	0.225825626	-0.163542557	-0.002741571	0.05220812	0.017893027	0.064125386	-0.088584847	0.039021363	0.197416618	0.2594349	0.259059782	-0.146172	0.373609265	-0.071080276	-0.057568165	0.238482348	0.26127977	0.232210501	-0.003773691	-0.317917708	0.26845357	0.408814823	2.7235684	4.058734981	2.427943697	2.281783286	0.530115014	2.530142673	10.43429853	0.4997086	3.102949705	152.9244956	4.009061529	4.112807728	3.684098315	94.50770396	0.696023877	1.500219322	0.473670654	13.70739518
TCGA-34-5928	27	320	-0.195604183	0.193489863	0.208582875	0.488161262	0.368716745	0.139181444	0.152494963	0.287721607	-0.060202182	0.03540244	0.283415041	0.143492393	0.138468446	-0.026047264	0.103592671	0.231121287	0.280689436	0.320921843	-0.102505539	0.345188557	0.081053499	0.085989668	0.359993309	0.274625032	0.298283782	0.10516319	-0.165602721	0.342477086	1.421925711	3.702660323	5.45168942	4.990859758	4.674046627	1.026076469	4.338848316	23.18568248	1.488221865	6.452490755	556.9742998	83.96699245	7.688493354	7.301588527	336.8149158	1.954225903	1.800907183	1.555761556	107.6534167
TCGA-34-5929	11	197	-0.111918567	0.220507439	0.211240518	0.456417534	0.268485628	0.115962213	0.154994144	0.247951792	-0.083171923	0.009254493	0.14059107	0.124200533	0.108811882	-0.032199302	0.067131236	0.236987981	0.284923367	0.288387804	-0.185913569	0.31799287	0.002101793	0.009713133	0.30079386	0.282934055	0.242041505	0.070909733	-0.253522469	0.283044536	1.260352187	1.905519336	2.331335434	3.979425355	2.981658332	0.600422531	4.990647751	48.05857194	0.786903819	6.133691826	208.0014211	7.328501199	19.22386268	3.641208944	150.9250127	1.043421851	5.431369231	0.883347681	176.6195957
TCGA-34-8454	7	484	0.01597204	0.315368798	0.368234797	0.510585414	0.334375252	0.15642502	0.254641806	0.263098286	0.053082162	0.075732533	0.260674663	0.14549867	0.149817778	-0.045600683	0.169076365	0.246276924	0.306163738	0.29340889	-0.049924362	0.394991324	0.056621805	0.073155375	0.419563336	0.325180091	0.294020194	0.122928716	-0.086914053	0.334655662	1.759904965	18.6632025	35.34109823	16.4243702	72.50622637	4.268926131	15.41402338	44.79062055	2.900322391	17.86612291	678.501126	41.39449548	27.64897504	24.39302011	475.6443631	3.75161446	7.816078465	4.390901169	92.45318468
TCGA-34-8455	24	445	-0.170293356	0.135324495	0.1712445	0.448966429	0.357302058	0.112028429	0.165947817	0.261541823	-0.081755653	0.046613066	0.131848813	0.063836466	0.065337455	-0.007663379	0.11246097	0.219338664	0.308730987	0.303245647	-0.12235279	0.404773347	0.005531338	0.043158488	0.26705932	0.285659432	0.262061686	0.073022114	-0.200789384	0.364654726	0.967914365	3.386934249	5.419804546	3.134045989	14.65179087	0.852101724	3.139991775	15.83602155	1.217865423	3.610520272	184.1603027	3.264488228	5.77046981	3.996990506	255.0299047	0.588017586	0.774978098	1.466588422	54.54127826
TCGA-34-8456	23	35	-0.108056208	0.108470357	0.170082831	0.470986336	0.273838551	0.165098874	0.114822335	0.243342059	-0.083869146	0.042644912	0.116206021	0.110710094	0.061252503	-0.112266399	0.073525827	0.221169732	0.302181071	0.249483669	-0.223746894	0.297735443	-0.028855238	-0.02034209	0.263071455	0.279380501	0.199536848	0.065427397	-0.323410835	0.325032732	7.11497159	2.612596913	2.335275111	4.287600032	4.591004101	0.986070281	3.892578964	10.22865619	0.734871856	4.793788856	265.259214	5.854936414	7.783226128	3.466828624	162.2635287	0.619519193	1.231485193	1.437668112	4.57836831
TCGA-34-A5IX	27	253	-0.185566393	0.21070993	0.183080239	0.451755338	0.228667038	0.119585627	0.162836275	0.259551873	-0.115371734	0.066949782	0.116461315	0.065133604	0.10667279	-0.040936687	0.113102084	0.264737061	0.259212128	0.330026335	-0.183800356	0.356131933	0.008518631	-0.003036127	0.270865474	0.338044723	0.212232701	0.084415425	-0.109499492	0.326232767	1.517511169	3.210040835	6.350948876	3.068311506	2.856835971	0.763094192	2.648279508	57.81359078	0.664236769	3.105573936	206.4158428	2.202466573	10.63843107	5.403248405	99.18678654	0.485747982	1.175407343	0.53841425	9.596915937
TCGA-37-4129	4	3	-0.373271025	-0.121113822	0.076878092	0.365944209	0.200032023	0.070196824	0.005545774	0.152884344	-0.146332262	-0.14496799	0.003022624	0.046023179	-0.0320693	0.021143513	-0.072237656	0.116086304	0.261112003	0.339571509	-0.083708978	0.276830609	-0.070195372	-0.103046612	0.084367123	0.31054527	0.151106813	-0.046675469	-0.377136146	0.307670459	0.520722264	0.38306879	0.623323924	0.309594965	0.77173262	0.218474245	0.316031253	1.747652829	0.091596727	0.428251523	135.226198	3.353986022	0.351701563	0.999726844	53.67379619	0.057232765	0.399986362	0.316522806	1.039420341
TCGA-37-4132	7	272	-0.031138603	0.277632622	0.376614286	0.438539542	0.260314328	0.112789445	0.148528524	0.293502407	0.064531342	0.037368644	0.208331585	0.108237777	0.117680229	-0.019762508	0.127626635	0.25883249	0.263538361	0.235987664	0.002224489	0.314421261	0.04232074	0.012696106	0.370277944	0.290239628	0.232772733	0.056142169	-0.255297417	0.274535683	2.347563313	8.278660245	21.44554336	15.84006967	8.459558009	0.855198167	8.409763663	43.09710364	4.56407961	17.47158771	1044.268661	69.55334005	13.32918906	20.93662165	282.8853703	4.21015361	4.18663318	4.829698674	103.8948034
TCGA-37-A5EL	21	373	-0.32190129	0.209240116	0.225189798	0.422633801	0.257521117	0.100679441	0.111636246	0.221436891	-0.188422366	0.055687632	-0.029781429	-0.006602717	0.052821563	-0.027134529	0.11223978	0.169075	0.309247302	0.334176087	-0.178946791	0.283268254	-0.106026897	-0.046108879	0.137208524	0.265874344	0.173336373	0.042988321	-0.239001291	0.321453566	0.218064545	7.02449077	6.698713719	2.482108838	31.76390075	2.642152171	2.362365904	15.79910319	0.591711635	1.936542845	351.3381116	2.770639375	2.38617977	5.464630986	341.3665759	0.664618682	1.134526569	0.499010559	2.778949401
TCGA-37-A5EN	18	207	-0.078840657	0.204803072	0.241922372	0.445347705	0.231927636	0.144166557	0.107488157	0.234374187	-0.044455458	0.103180769	0.006356462	0.095018548	0.05108398	-0.115770176	0.02145696	0.210068382	0.334948475	0.253547964	-0.175902124	0.311749545	-0.01566553	-0.113676881	0.244284114	0.270605845	0.176245568	0.015445564	-0.346154841	0.31368528	2.8910424	2.267370204	6.191626722	7.919336163	4.737759252	1.62889568	5.259972586	19.13874491	2.588472376	26.41607003	315.4121928	29.20693658	8.809182069	6.332282643	153.8535926	0.883044654	1.375666286	1.336573006	32.79934681
TCGA-38-4625	16	540	-0.060157783	0.318359352	0.314464178	0.481496378	0.297252825	0.168111201	0.218641867	0.315556121	0.083526923	0.020265435	0.303056942	0.149206219	0.153561528	-0.046703187	0.10192981	0.25536749	0.241494228	0.305550167	-0.036027924	0.327168249	0.139322577	0.105260044	0.392388535	0.373152992	0.279646725	0.100368884	-0.072427342	0.324248924	29.09843228	6.863366537	7.999620051	20.22305352	12.9193971	1.718322303	5.076198616	28.99035635	3.169685602	6.844495267	1166.369297	12.69851769	9.052405179	14.090536	423.4347161	1.736875312	2.249549499	2.386368498	83.24548254
TCGA-38-4626	2	239	-0.149345519	0.152029593	0.206075082	0.517555199	0.432497853	0.191922479	0.263011498	0.364879603	0.01306195	-0.015502156	0.359715663	0.257075757	0.160339937	-0.021623468	0.143067526	0.266302872	0.241550627	0.306860165	0.035911934	0.442972285	0.261555533	0.241130808	0.498287422	0.378961657	0.340683757	0.155615936	0.024264038	0.409069015	4.419487735	4.904643932	5.523414439	3.36703557	5.200214597	6.376337765	3.452944462	18.13394179	1.152838513	3.714942485	1520.472202	2.198839763	9.160760702	8.060796102	375.4101643	0.83484736	1.151116761	4.721497259	11.99692058
TCGA-38-4627	9	30	-0.121215624	0.127714708	0.267499224	0.53177859	0.362668007	0.184447306	0.259490649	0.376919895	-0.007241065	0.086857346	0.383043461	0.214642794	0.178520337	-0.001629472	0.104846333	0.249890756	0.269039867	0.317415041	-0.120348269	0.398194542	0.180278576	0.178249339	0.469601014	0.356058595	0.326883815	0.125247213	-0.13916694	0.375506569	1.353460562	2.758884003	11.65485476	8.006672051	15.91641216	1.318723416	5.634379315	17.85393165	2.829331407	8.150029746	1640.905775	2.895825386	9.570218299	6.361045376	435.196169	1.752043148	1.502327356	2.580972373	11.50921586
TCGA-38-4628	24	112	-0.273326271	0.031031103	0.146492005	0.482357206	0.342496583	0.09599603	0.112747937	0.335301925	-0.038501408	0.026296596	0.252676735	0.16904968	0.146985962	0.007818914	0.07579905	0.246966129	0.274900023	0.358379309	-0.229023339	0.414787775	0.114916517	0.100493227	0.345140171	0.376264451	0.250989542	0.086368473	-0.141987891	0.312613295	0.89104515	0.431349698	1.009388815	1.901676958	0.713243708	0.591841279	1.054678442	2.681492273	0.380483531	2.513188394	1742.707923	20.39247356	5.650321227	1.413706928	232.565276	0.327102042	0.162199277	1.376969351	4.733740502
TCGA-38-4631	20	687	-0.136909879	0.237141465	0.271940562	0.424608785	0.272984879	0.097875713	0.111015543	0.26901949	-0.029008744	0.019627079	0.122974301	0.070105818	0.102631915	0.028338062	0.070178025	0.247664744	0.2102141	0.36461597	-0.148263912	0.315424071	0.058807129	0.024632743	0.306437824	0.337494814	0.232613567	0.043443993	-0.046984656	0.301076666	0.622309595	3.214896228	7.930516716	5.540346183	4.045161218	0.293844577	2.648734025	16.34413287	2.49674309	5.055036778	405.0105713	16.03064878	8.459742774	9.150351543	203.8398346	1.347521799	1.360761927	1.950627828	30.43390258
TCGA-38-4632	23	497	-0.097954671	0.315973483	0.340686133	0.468851117	0.327815256	0.142598948	0.247464865	0.322925404	0.055487763	0.102635245	0.334833528	0.233462017	0.182711257	0.029679367	0.142719476	0.29806237	0.279201188	0.33982707	-0.089056146	0.412655374	0.151354138	0.119384861	0.451655564	0.352960164	0.261617057	0.119275176	-0.058702014	0.320939522	5.068296078	4.008039018	7.611597857	23.39573053	3.747776638	1.466425321	7.677987825	21.85321422	3.90297904	14.033818	1993.161335	43.93286911	12.81812507	11.40555018	163.1278167	3.215690079	2.19345706	3.320049498	53.66064429
TCGA-38-6178	22	65	-0.097011587	0.118030836	0.161502109	0.507476599	0.300181227	0.110264027	0.18791862	0.26191231	-0.010497473	-0.035057764	0.176499591	0.151115407	0.108329021	-0.056628846	0.096252224	0.221910588	0.23988985	0.29962566	-0.10021698	0.341437727	0.019508871	0.113803845	0.309794373	0.326737047	0.297536335	0.04436791	-0.132025615	0.334459028	1.120944495	3.945079758	2.465353441	6.270103115	15.26751687	4.638813454	5.632400117	8.251561726	1.679592134	5.297688575	1388.370325	20.87520859	7.472241275	2.525621821	395.8779911	0.877166082	1.094697831	2.954948707	6.157992888
TCGA-38-7271	2	87	0.341349859	0.306260702	0.475904798	0.555031915	0.310838804	0.178820724	0.322924679	0.307513194	0.369747018	0.067271236	0.385649241	0.254037193	0.231971244	-0.027799717	0.187884518	0.290636493	0.230154677	0.326604444	0.05821374	0.363330462	0.180426589	0.291905497	0.51563618	0.40521723	0.348227874	0.141443594	-0.144503636	0.353985202	3.121841684	18.60144172	42.77037172	45.78483609	12.24428158	4.624244087	55.21843281	107.2201671	34.98009362	39.76294012	2179.788683	520.4541896	66.00822724	37.4568144	631.7374807	7.406787947	4.274015126	16.48444476	21.00475588
TCGA-38-A44F	1	11	0.162722217	0.148810173	0.356023044	0.530209143	0.338944113	0.115197161	0.275186776	0.273072341	0.13351543	-0.018969265	0.327926399	0.191229373	0.166937512	0.059934932	0.084490514	0.294717321	0.228910447	0.346237548	0.01708855	0.387002412	0.138253628	0.13668441	0.454284699	0.350359607	0.324515783	0.103004744	-0.122992696	0.369068477	2.634663518	6.884752944	17.7850032	22.99561976	13.0467571	5.134966217	15.8748932	45.98291049	4.727147326	26.26065872	1627.969193	99.65654428	42.44501111	15.73732087	513.848528	2.871636437	3.313946575	4.65729374	45.95125859
TCGA-39-5011	17	582	-0.049475146	0.261856554	0.421674981	0.47443005	0.243537255	0.131403646	0.265141408	0.279092801	0.070373161	0.074197432	0.366685091	0.22714193	0.176212049	0.015667607	0.153793122	0.27731639	0.254019054	0.341743353	-0.112169785	0.40866438	0.139764903	0.071041212	0.492509364	0.339371553	0.293457215	0.122792485	-0.122171517	0.298668531	4.794995922	13.42559379	82.61566787	25.37801408	43.73313276	2.9868863	18.42774628	110.2064728	6.90160179	28.13424735	1687.361394	52.36202054	25.61395101	49.42971942	446.0796322	7.555086376	9.250980963	4.085116957	89.66530546
TCGA-39-5016	23	316	-0.027648864	0.246887242	0.362002108	0.461583462	0.278225621	0.115340931	0.225870803	0.258926826	0.078396195	0.124288352	0.170830576	0.142173736	0.120175398	-0.070055844	0.171061457	0.225530073	0.307601821	0.333966916	-0.172057722	0.352067273	0.012740318	-0.008855226	0.349659355	0.30990322	0.224973822	0.093763352	-0.249268833	0.307181711	31.25330021	7.452221422	15.77582581	14.38065441	24.57102417	1.466347115	13.91433111	60.23792224	2.318889749	14.71648608	906.7758434	35.68425601	17.44624812	15.60886151	304.298794	2.318274496	4.040109815	2.442666441	62.96581266
TCGA-39-5019	9	161	-0.076696707	0.240105374	0.263451913	0.472879189	0.325558065	0.153916648	0.155999813	0.269927329	-0.020096408	0.082405584	0.204831224	0.169346137	0.112059417	-0.00711832	0.12336902	0.247832903	0.295171224	0.323366543	-0.137044198	0.328372405	0.021267476	0.045513628	0.326006269	0.263790902	0.245825295	0.105883503	-0.213008571	0.301374674	3.357504022	2.788503814	9.221193262	8.94230899	3.149402608	1.407931068	6.584438444	24.05429575	5.250794125	8.695035551	726.9974081	28.38895176	10.92492881	8.510464741	203.0752507	2.440599873	1.173456445	1.886344128	10.03231338
TCGA-39-5021	12	136	-0.037657351	0.252489301	0.30677186	0.483613333	0.309145765	0.201105431	0.169276975	0.283290687	0.022758049	0.030641516	0.23190721	0.159488573	0.124561105	-0.032936836	0.117717551	0.256964125	0.272946567	0.29840474	-0.141640714	0.365567495	0.04113705	0.017715895	0.34759973	0.28723723	0.239472975	0.088720827	-0.334446518	0.295729406	5.556279595	5.804450658	11.88537197	14.45584487	12.73175268	1.131435286	11.02674022	42.44131565	3.91657914	15.49892304	821.9522693	38.41531901	17.55592409	13.3371458	197.3394006	3.589244986	3.710343566	2.496304367	40.24058598
TCGA-39-5022	7	185	0.143928693	0.294380371	0.436969766	0.551481225	0.299213021	0.164769014	0.310361778	0.299848474	0.184173693	0.047299561	0.297505996	0.20328408	0.196483141	-0.044760897	0.167151446	0.302733434	0.284714364	0.308736796	-0.129887633	0.360035048	0.110497128	0.062994754	0.498497612	0.337684751	0.336731858	0.132369565	-0.143379773	0.34722166	8.298209488	17.81957206	51.05665874	34.93669201	183.4533516	7.858265245	30.26607652	150.8333193	8.992317755	35.90087551	2720.749141	53.91072401	48.75363581	42.32936742	619.3544302	10.04102342	18.19538118	9.457961991	203.5624993
TCGA-39-5024	4	178	-0.114915765	0.233906348	0.242794011	0.474889454	0.276313322	0.108513863	0.169252353	0.240674721	-0.048943866	0.033424729	0.08237837	0.103750135	0.111641793	-0.055928859	0.130930456	0.233397415	0.32842406	0.325914907	-0.162467534	0.357462162	0.01718558	-0.078965316	0.255878157	0.312406794	0.216200891	0.060372607	-0.201751115	0.303222637	1.137387213	1.679400554	5.447216397	6.210108775	48.58429717	1.233052411	7.45472177	33.04195742	1.739517779	6.022952	458.3699753	21.4992054	11.18660992	8.387327631	272.3761606	0.785718183	1.586346653	2.3202147	33.55699123
TCGA-39-5027	15	0	-0.341771896	0.109765551	0.145998925	0.396655798	0.224565985	0.111199297	0.03630973	0.212356902	-0.228974399	0.061549743	-0.08741949	0.027300888	-0.008678899	-0.08959938	0.146832738	0.162968584	0.313246098	0.304791867	-0.196708002	0.331771905	-0.097248829	-0.104047584	0.107554857	0.272161473	0.157080268	0.026332853	-0.212983899	0.269485255	3.542818643	1.138080513	2.351031905	1.499535432	3.252643914	0.544852734	1.301909006	6.772668553	0.070050373	1.65212444	127.0392093	1.494397078	3.152379585	3.215074871	100.1128012	0.256134777	1.22758796	0.218159106	5.580004623
TCGA-39-5028	29	159	-0.066170025	0.189853259	0.248656693	0.489883342	0.345829514	0.125359612	0.171735499	0.281637242	0.022676308	0.019631811	0.240591909	0.097352722	0.135953087	-0.025215546	0.060216983	0.236534362	0.281363245	0.323820758	-0.04812876	0.376344147	0.036364737	-0.020126785	0.350990286	0.294262436	0.222485597	0.082542095	0.047283738	0.353311723	2.390494332	4.958367246	10.39275059	6.691197352	18.0632849	0.963757647	4.865501091	29.97015249	1.495272686	8.714134982	543.2649141	112.6872617	10.74595617	7.037253076	249.1283574	1.912458678	3.04028764	5.696729404	217.3511622
TCGA-39-5029	16	134	-0.021052047	0.168571228	0.304320481	0.506681216	0.311080979	0.132840886	0.159724375	0.281172267	0.02196905	0.079636338	0.231786156	0.144236744	0.113653121	-0.000442644	0.123880646	0.243976923	0.278260589	0.364080129	-0.199634892	0.345701243	0.038206733	-0.001689325	0.363515836	0.310966724	0.202699412	0.092021	-0.176004271	0.342336127	0.867365097	9.830016336	19.98290052	12.22770559	214.5756599	1.178035112	10.54586869	43.04526122	1.270094576	11.21444192	496.8010395	23.43762524	15.43859705	21.53649279	386.8657338	2.454517749	6.295047276	2.206469102	65.71220332
TCGA-39-5030	12	212	0.199864943	0.330522806	0.424483352	0.525135885	0.305689756	0.143474908	0.310721526	0.29261039	0.189354011	0.046705469	0.350144389	0.220646681	0.234006756	-0.02385838	0.155662332	0.286067985	0.28563086	0.29763238	-0.11372972	0.314318466	0.135982695	0.085842461	0.532719189	0.325795931	0.310676746	0.164315629	-0.240702419	0.378941547	7.03701508	18.6864242	41.64829826	29.87269713	18.68696294	6.305764195	29.36546393	209.9849209	7.2178081	48.05383546	1806.143843	97.30965419	77.87369959	36.39014354	413.0597094	10.62288678	13.64997632	9.317882215	205.6011877
TCGA-39-5031	19	580	-0.077337512	0.235842783	0.257284017	0.48889091	0.310223406	0.105422418	0.167592706	0.269107693	-0.033858435	0.017812174	0.209935587	0.140855248	0.119431894	-0.071697315	0.121283614	0.264160013	0.293694581	0.295756674	-0.070236717	0.363228384	0.06624471	0.033678757	0.340307722	0.273255335	0.253157096	0.080131403	-0.195774951	0.309693056	1.907472267	3.725146533	8.336927042	10.94557791	5.962574691	1.318567444	8.374641159	25.20127151	3.006216979	12.74200034	760.839313	26.84424442	15.51597217	9.744927338	237.6771072	3.070208004	2.248061624	3.288966599	52.09674615
TCGA-39-5034	14	541	-0.033534402	0.240272632	0.300352412	0.452247029	0.303939535	0.136849644	0.149099383	0.238392985	-0.007354707	0.04259504	0.176235353	0.121851288	0.110918641	0.018766119	0.148758436	0.243104257	0.262766939	0.342731208	-0.126585244	0.3148406	0.027999951	0.051000805	0.289714444	0.334035535	0.278255724	0.048368054	-0.268177441	0.305981512	1.295127851	6.940055591	21.66476384	5.162765692	21.81253214	1.526006668	7.003756521	26.45146816	3.171764896	8.71024844	402.1616607	7.06959786	14.37685302	8.493331149	165.4898144	1.251680272	2.667190765	2.377956133	27.72426863
TCGA-39-5035	17	137	0.00181289	0.301144227	0.40584852	0.499926382	0.278850913	0.089260323	0.218903451	0.248679261	0.096823863	0.041274599	0.173396391	0.177573536	0.154819016	0.04754782	0.087147647	0.270367712	0.268096551	0.340075072	-0.007623477	0.356601199	0.034768726	-0.005354722	0.395716879	0.323693268	0.289207603	0.113355939	-0.201519741	0.327798421	36.64790479	16.3569983	30.13991855	18.80422809	29.98916901	6.371693699	16.93654326	112.7477466	4.530421415	17.8973676	1782.244911	33.35242875	27.52530963	39.0025494	398.7725715	4.001794008	7.194700849	3.835936741	101.9733823
TCGA-39-5036	18	245	-0.187034962	0.136650455	0.238342527	0.451670202	0.250887531	0.065718964	0.107959135	0.257337792	-0.101119244	0.027080635	0.111964938	0.083011622	0.055469455	-0.083949037	0.04652905	0.204073678	0.298886083	0.301798831	-0.215304026	0.380204352	-0.026154168	-0.07322726	0.219065861	0.303855464	0.173852504	0.02593304	-0.227324817	0.296595849	3.075619213	2.983105191	8.648736026	4.347434291	3.4903337	0.541773386	3.303442858	17.51240583	1.031736381	5.248275215	275.8766359	6.218200428	4.249109094	6.929737407	293.3219249	0.785057675	1.441730053	0.855667502	13.7189355
TCGA-39-5037	22	208	-0.296133495	0.157801943	0.144453932	0.368475738	0.241206198	0.116486349	0.058118337	0.22396754	-0.233112738	0.092919182	-0.099352305	0.048125368	-0.000713083	-0.06687163	0.074787586	0.198267362	0.305995463	0.275404495	-0.195701093	0.312875245	-0.074891182	-0.103452774	0.057724518	0.270619836	0.099790386	0.004413308	-0.208121118	0.23437752	3.233437984	0.230562028	0.807285679	1.072822211	0.363591539	0.155420258	0.924436991	3.28444148	0	0.890397708	128.9042418	1.72917256	1.761946958	1.23134193	69.73386029	0.16869067	0.719734128	0.163893969	1.373523229
TCGA-39-5039	11	153	-0.091151102	0.166496615	0.232412251	0.487920342	0.342857475	0.114736536	0.193897305	0.289035105	-0.049216414	0.011241659	0.178613281	0.146557611	0.136908729	0.002779984	0.126903672	0.200440243	0.310799821	0.361143228	-0.099652235	0.391858716	0.057600232	0.126553909	0.331728945	0.303335143	0.261675858	0.094767909	-0.205051783	0.346851798	0.822092756	3.148199022	8.953163433	5.26683417	5.952776771	0.984602655	5.114524575	26.18728303	2.930177885	6.018391507	717.2303749	4.682830545	6.715389874	6.171569988	257.8733029	0.846647527	0.670015594	1.775387149	32.51614861
TCGA-39-5040	15	433	-0.126166161	0.178863537	0.165669456	0.40832803	0.262773862	0.190208518	0.118591547	0.227366444	-0.007730514	0.040981636	0.110593406	0.133177211	0.096364176	-0.113423051	0.159175605	0.206654356	0.186515235	0.248198924	-0.03271001	0.31125464	-0.006603	0.060978131	0.236853874	0.27843203	0.238350917	0.062163334	-0.20557235	0.32494385	4.122624241	2.205633458	2.340483745	3.174391301	2.997197216	1.270132502	2.454051522	10.92225748	1.305900485	2.952438697	220.7149312	14.09196922	4.808167694	3.199078317	115.0101912	3.841398898	1.337200464	1.765236456	7.522983467
TCGA-43-2576	29	477	-0.023504187	0.171118532	0.348730175	0.511930743	0.33608708	0.105061963	0.239925417	0.309104967	0.031337372	0.015064443	0.276581046	0.152203207	0.170413452	-0.021668897	0.057668196	0.272096352	0.256572239	0.325788086	-0.152348407	0.352094914	0.112389687	0.096023875	0.467403683	0.348312106	0.288481921	0.094991481	-0.086532896	0.371671092	1.729843815	8.413020984	15.2040189	16.81305563	89.76184401	1.627722514	9.02201912	38.08784559	2.718782354	15.05484308	987.9448948	9.181909946	36.81489075	18.66897758	281.6027995	2.948362258	3.097834562	2.670972591	22.93381723
TCGA-43-2578	9	294	-0.1568659	0.200396816	0.264268205	0.443817871	0.264307531	0.117813783	0.117071776	0.282342348	-0.050704718	0.018718476	0.170552517	0.086797593	0.059553382	-0.086064776	0.122470976	0.218885919	0.243328424	0.314491369	-0.151201681	0.298239558	0.013616977	-0.001253951	0.317038763	0.273094702	0.223892337	0.048116964	-0.263185765	0.30819518	0.894615044	6.61917485	7.520279167	6.224529744	11.25910799	1.784573169	5.462852056	26.42565734	1.453301829	6.576922716	694.2480387	27.92144927	9.188327572	10.07789504	237.7260212	1.830008999	3.470948098	1.691054378	16.76576143
TCGA-43-2581	19	826	-0.049559694	0.254118377	0.269803086	0.529688843	0.409129137	0.167554502	0.255800532	0.271834671	0.064209735	0.0979504	0.390214172	0.218185982	0.149842246	0.023405351	0.18676063	0.283815554	0.272662981	0.277651249	-0.008371642	0.387995844	0.133162581	0.213364636	0.49336849	0.350921396	0.311223182	0.154890146	-0.032177322	0.324006678	2.025127909	8.220630003	10.41343337	6.858417961	12.40637402	3.688046627	7.220098886	41.20049768	1.892453469	8.897136231	1097.108173	8.189758064	17.96566113	11.8634231	221.9292376	2.632089738	4.504691542	5.126712552	42.47309992
TCGA-43-3394	25	187	-0.226044395	0.161305226	0.132414925	0.422889861	0.294514543	0.144886797	0.104767917	0.258804525	-0.1107047	0.058778103	0.120540347	0.104207967	0.081929284	-0.024714105	0.078540103	0.198585934	0.284784916	0.298788591	-0.147873669	0.35199432	-0.010570927	0.03007055	0.241468317	0.265520925	0.213804236	0.028020253	-0.265062245	0.326750996	4.187681997	0.793755762	2.835192618	2.094689412	0.757206858	0.555796294	1.713464307	5.742898227	0.739515168	4.791845387	364.6387527	7.804938045	3.750446875	2.378568634	124.4286218	0.833035446	0.502994103	1.423709154	3.545857259
TCGA-43-3920	20	467	-0.157037783	0.250350932	0.330118098	0.461436198	0.317091731	0.132179622	0.154923758	0.312284937	-0.016658369	0.035138416	0.264229025	0.154093124	0.126047693	-0.09225075	0.151806645	0.259276381	0.308876581	0.290082546	-0.072088914	0.352548033	0.089092969	0.122334887	0.352933487	0.250205558	0.250468783	0.080746384	-0.155042187	0.311909655	1.843584363	5.299221447	38.04742523	18.60177805	27.22629405	0.635240547	6.534533438	34.62505828	6.171159778	14.31946478	1295.724766	83.0156724	8.403077384	21.35071654	168.0667	4.279379594	2.805766859	2.350984414	240.7373022
TCGA-43-5668	18	602	0.079264373	0.216631421	0.388046047	0.508491857	0.313268584	0.147079122	0.243002446	0.287136693	0.165260654	0.080599612	0.323702141	0.204417339	0.157722892	-0.033011236	0.064084414	0.250673081	0.225425248	0.320204985	-0.138908606	0.347452181	0.082734161	0.074869697	0.444126255	0.345843349	0.260513614	0.094856676	-0.216926468	0.318741954	3.396326844	16.62348332	25.29802585	18.70787458	7.365230605	3.853467873	18.60173899	92.50339377	11.23213284	24.78513437	1720.501502	53.57549239	38.58505096	28.44046099	311.9456601	6.882994613	9.010050194	6.341224026	85.44275523
TCGA-43-5670	20	126	-0.372970668	0.244201499	0.079442775	0.412041713	0.244279396	0.089862149	0.024243982	0.232042959	-0.189397399	0.032652552	0.052255805	0.043061506	0.054893082	0.059829399	0.069860938	0.166204652	0.247804878	0.297470007	-0.222429636	0.30380149	-0.062529086	-0.015016949	0.122484033	0.298546933	0.209683312	0.042119067	-0.080742801	0.298270422	0.418661477	0.591539749	1.182508366	0.56048651	3.028938619	0.108148588	0.649117336	6.678748981	0.140700397	0.554457489	21.73247961	7.398604709	2.223860072	0.641267048	427.8451777	0.196760836	0.48533481	0.412889278	7.688015289
TCGA-43-6143	18	299	-0.21086005	0.188172	0.138625642	0.457381366	0.314473808	0.127008378	0.069927487	0.219837191	-0.117658348	0.076549299	0.085935636	0.039851715	0.047390363	-0.077208154	0.059308946	0.180730155	0.199266415	0.24823151	-0.069812279	0.370325334	-0.081719652	-0.041770861	0.18460235	0.28578682	0.223203705	0.019993359	-0.244491503	0.302897639	1.954514578	3.621218125	5.428166087	1.863896995	2.28968553	1.591387299	1.838174425	9.577472301	0.547939892	1.944370327	219.822684	1.818906349	2.933087017	3.5859146	135.0585529	0.702300656	1.295624251	0.919761524	16.87181526
TCGA-43-6647	9	145	-0.053965037	0.20000389	0.231827432	0.519914084	0.345969478	0.121339603	0.25076626	0.316774669	0.035645742	0.086590367	0.326142253	0.206919764	0.188632016	-0.000350402	0.133650131	0.251501563	0.26190913	0.324804907	-0.062558238	0.341062231	0.108823469	0.100054623	0.425460155	0.345506344	0.292100591	0.160022124	-0.172002907	0.377408472	9.239778948	3.132808002	3.97840215	5.405864832	16.09836457	2.054798607	6.91328788	179.3965094	2.591627453	6.456697891	680.8285599	373.952187	15.30923742	8.870807089	255.3692557	1.498547662	1.266256667	4.683107643	70.35958466
TCGA-43-6770	8	203	-0.211985527	0.149036831	0.143449376	0.480163014	0.310794615	0.154582772	0.130631719	0.277551817	-0.088477303	0.074700605	0.208147245	0.118545042	0.083379069	-0.095810442	0.14121974	0.224699823	0.294429118	0.288889462	-0.172955539	0.370634844	0.014006012	0.063269789	0.321389708	0.271819736	0.225676882	0.079719954	-0.253431037	0.341615008	8.486249564	1.479565114	2.734050971	2.196254351	1.143362185	1.326820298	2.050269379	21.16600093	0.831195179	2.578444028	290.2698689	3.828671989	6.274213801	2.492315566	128.7604595	0.783160627	0.85065311	1.464005979	2.994357968
TCGA-43-6771	6	187	-0.279302823	0.160699813	0.23201102	0.489467388	0.358595825	0.078252517	0.19951478	0.317086602	-0.055913555	0.03380942	0.227074271	0.183119013	0.10965128	0.004919585	0.071946468	0.199719198	0.254355551	0.358066474	-0.129792251	0.320197317	0.049943151	-0.065431736	0.344454148	0.323124382	0.272905009	0.101439681	0.014073667	0.360535076	3.910055303	3.29092657	5.34745467	5.01970779	1.564932016	1.721495887	4.554723919	14.00497805	1.625236721	4.850316477	379.0236605	9.052155713	6.425456268	7.350544068	304.1046001	1.076459589	1.161258876	0.784210232	24.36600159
TCGA-43-6773	4	60	0.234572993	0.294514164	0.386599579	0.516965158	0.371951715	0.24079969	0.283848511	0.314805754	0.210458582	-0.017757363	0.318208014	0.190324527	0.195733809	-0.019422881	0.098582435	0.232357714	0.3017401	0.278679531	0.013960335	0.352520922	0.089591683	0.130238064	0.466691645	0.348952534	0.274809038	0.143680775	-0.149010414	0.351190257	5.773466681	12.14044016	18.23561997	17.310737	3.09443237	1.97604066	24.49174427	88.80677613	18.31248218	15.48585671	668.9892267	95.90961474	37.60218988	38.67952288	407.6651403	2.755524027	7.937679639	8.826533961	20.5019013
TCGA-43-7656	13	320	0.13170409	0.326842236	0.383892999	0.480479044	0.247591652	0.121328994	0.203288212	0.218521326	0.130553287	0.074213071	0.173123271	0.135015125	0.121758751	-0.029149427	0.120500629	0.184523414	0.249738406	0.304740553	-0.044881376	0.338804353	0.056046321	-0.083928684	0.377635872	0.301049648	0.25973166	0.040764423	-0.205543061	0.343866333	6.558822734	7.952237392	27.40807844	18.5952235	43.17445307	3.541689447	13.87813319	40.10722198	6.80918501	20.02548627	509.2140545	64.49833464	21.04629398	17.36289008	244.2316272	3.052275852	4.228766377	4.33579579	61.65446274
TCGA-43-7657	22	121	-0.226368542	0.016081895	0.083167815	0.439499862	0.293652233	0.081234562	0.083847027	0.259366433	-0.116516467	0.103185197	0.137888395	0.055747754	0.081862072	-0.053451766	0.044826282	0.1956929	0.290171787	0.37187161	-0.215506898	0.330539656	0.011692018	-0.100546679	0.146415477	0.277487677	0.169857142	0.042482861	-0.341850216	0.308111545	0.461217713	0.455632228	1.25835308	0.860408097	0.354054605	0.640118008	0.645384508	2.711779797	0.22627576	1.428205698	255.7312365	1.179211377	2.370498202	1.171511488	223.8342319	0.263132873	0.619987684	0.553860972	2.31599141
TCGA-43-7658	18	184	-0.125021089	0.271353117	0.370193179	0.427150548	0.207030439	0.09984635	0.120975627	0.212041088	0.023846449	0.054064306	0.084303479	0.092612977	0.080880204	-0.066592863	0.116580318	0.222610674	0.206969536	0.279174629	-0.247564357	0.265170344	-0.005765392	-0.091842953	0.313203857	0.279340934	0.249148872	-0.024003458	-0.329099233	0.291797748	2.223842942	11.24163218	16.6751134	16.38957088	13.51065647	3.143537634	12.7612644	50.17629875	14.74100971	21.47571555	608.6147134	39.9582236	18.26507547	32.92409026	160.2291627	3.073901396	8.746202644	1.966752149	151.8942377
TCGA-43-8115	10	182	-0.071448284	0.252672609	0.359782405	0.531389774	0.341846025	0.140149094	0.250108922	0.328206459	0.042434772	0.065126501	0.37906346	0.182682581	0.178122778	-0.057714341	0.087997008	0.258486502	0.276792148	0.295424045	-0.087766016	0.323112953	0.109564408	0.077461424	0.475799847	0.307506006	0.306623949	0.133318216	-0.256546126	0.357066869	2.918012402	9.171248891	14.8755081	14.31507453	8.614697663	4.516885457	15.66063841	57.12698552	10.94316672	20.12178643	1192.653764	15.80043342	26.00209731	15.51368213	305.7778409	3.862497523	3.227274179	5.478253544	47.1072726
TCGA-43-8116	12	323	0.023792151	0.280062302	0.259595484	0.46783264	0.265771592	0.139301246	0.169257147	0.257307912	0.020376541	0.078643418	0.117651111	0.092014327	0.122163379	-0.004258507	0.127089207	0.198760704	0.239510853	0.355283373	-0.171099441	0.301775399	0.000877876	0.009346496	0.31665438	0.29786117	0.233259213	0.09917182	-0.271869292	0.296744522	0.846339898	5.074391966	11.01882795	7.514663046	45.10047489	2.421633861	6.131859438	38.43361898	2.759336747	8.019990069	373.200295	57.8862957	27.01350685	7.761556839	214.3842339	1.654577089	2.248281577	2.469839201	24.566544
TCGA-43-8118	14	567	-0.214415798	0.193500618	0.162723724	0.482009514	0.335359561	0.13883973	0.178204144	0.332213933	-0.068551285	0.076448002	0.315968975	0.144261863	0.092388213	-0.055855957	0.114292749	0.228287931	0.297520917	0.316631604	-0.175524501	0.384615917	0.087165157	0.086532818	0.392773929	0.309861733	0.217965068	0.064617499	-0.151380832	0.354450916	1.026094533	3.749107922	4.260240005	3.662123557	1.784718346	2.196844803	3.52853828	9.311629448	0.776831425	4.014314927	591.2742301	5.397829355	7.101301866	3.524201183	213.7176289	0.93671913	1.106255186	1.26633858	6.950365185
TCGA-43-A474	19	326	-0.306972599	0.099835325	0.097161481	0.4436769	0.272883533	0.110786702	0.04008313	0.232421766	-0.200659462	0.068388269	0.082534694	0.023955762	0.030995458	-0.140657945	0.088552076	0.148458155	0.305335894	0.289985146	-0.214034001	0.333047364	-0.082149473	-0.038529952	0.078189763	0.281535932	0.19153194	0.019036992	-0.242614023	0.301540222	1.445703852	1.577351452	0.759213989	0.284126369	0.312206672	0.130559198	0.304949172	1.645967893	0.060043994	0.291959003	30.60798875	4.57181934	1.639462091	0.483948168	55.02144994	0.080037417	0.345488739	0.189045335	1.811633493
TCGA-43-A475	14	229	-0.01854581	0.372360839	0.481544747	0.499021848	0.302623155	0.199034698	0.309700189	0.296369133	0.086068114	0.139026601	0.3315008	0.204678684	0.165239954	-0.058122756	0.133138501	0.286292644	0.310393116	0.324731974	-0.054658224	0.359909595	0.139939961	0.008936179	0.480761172	0.318582457	0.300442481	0.100683489	-0.25181024	0.351686623	26.59491828	23.21023983	61.049501	27.85464191	24.26230752	8.430527582	24.08898275	149.3091962	19.09546053	32.73372245	1182.344959	55.86300977	36.36199417	77.12921037	324.1147103	7.812560486	13.73798175	5.24569221	192.2772853
TCGA-43-A56U	5	221	0.347358281	0.349868711	0.415328009	0.534226984	0.282621236	0.129300841	0.295481668	0.262486262	0.300587614	0.011161867	0.230668543	0.173651239	0.179531246	-0.05528948	0.048141845	0.286715281	0.231141418	0.330406362	0.074704622	0.389381397	0.078633625	0.068625132	0.49051103	0.338806662	0.262518245	0.10626238	-0.014388965	0.373507053	2.627385313	11.21015759	19.40310199	28.88588544	10.07492405	9.650702612	22.33277516	64.91260257	10.12320325	20.55678073	1108.657489	183.6927117	38.56898285	21.85045225	407.2230232	3.949393426	6.200123318	13.97389332	27.23135507
TCGA-43-A56V	17	181	-0.152152292	0.15794673	0.151616818	0.451531629	0.330468729	0.133298464	0.070981157	0.216636846	-0.096406101	0.004622653	0.07954908	0.073492146	0.076981975	-0.106534385	0.108395156	0.23330287	0.311949028	0.32435113	-0.211308506	0.40279643	0.011053816	0.005281511	0.256881543	0.28412725	0.202016389	0.054552721	-0.12632134	0.322189314	0.904798576	1.071566412	3.684597634	2.73120947	7.186930492	1.064723209	2.316476993	6.373852036	1.502699304	2.333070401	164.0059842	7.807822931	7.09642247	3.594439753	112.5641146	0.395653068	1.405626161	1.159386836	13.43745117
TCGA-44-2655	4	164	0.033029383	0.139177558	0.265215012	0.490731958	0.267633463	0.096333382	0.180458309	0.283629048	0.049362095	-0.026417815	0.199879597	0.142899586	0.120877495	-0.026041988	0.087390042	0.275557579	0.229601147	0.316562284	-0.08198887	0.381572963	0.070087983	0.088201382	0.332582817	0.349396746	0.248429379	0.062843262	-0.111115275	0.309416217	1.016374388	1.853659918	5.962110501	11.30763353	1.978434315	3.167650309	7.149160623	16.171929	1.874314754	12.07003349	2318.049931	64.57796869	12.00565998	3.55104258	322.7003582	1.629278386	0.654056788	2.873193396	4.607961084
TCGA-44-2657	10	366	0.321686629	0.228692689	0.451621836	0.536284915	0.309988648	0.142633409	0.308512484	0.308211223	0.31154971	0.007823565	0.307609306	0.262166994	0.195635259	-0.050786958	0.076261156	0.286033261	0.261628544	0.312892068	-0.039996125	0.361079276	0.114086842	0.212827922	0.505283716	0.380930353	0.307146243	0.138683677	-0.2055837	0.369216961	2.335104237	25.28423655	34.52983293	32.42473926	17.0723667	7.399083901	30.58752151	102.6949353	19.3957334	42.07541909	3924.452562	196.9054226	44.61955214	41.70907661	573.2110131	4.796902724	7.187298192	9.778464811	61.21546497
TCGA-44-2659	25	396	-0.034835517	0.113555214	0.34054651	0.526125944	0.351736804	0.14457132	0.253631194	0.257781527	0.069249832	-0.047142116	0.246319473	0.183250738	0.143285724	0.008974878	0.101728348	0.247428015	0.251033789	0.336534645	-0.122807826	0.352098451	0.049531411	0.107560727	0.409865105	0.343134215	0.287244452	0.086922439	-0.167036625	0.321354206	2.003632286	5.411801252	14.72464952	15.44428023	4.516490496	5.86787059	15.73438406	53.39330783	8.806532943	24.50298578	2010.449246	7.859571455	19.59378446	15.04369568	638.1309169	3.096277012	1.950844379	4.691120878	32.57449861
TCGA-44-2665	7	43	-0.178788508	0.164505651	0.18454162	0.510762419	0.342929637	0.135877961	0.273121569	0.322092504	-0.042385032	0.075087274	0.367609371	0.193252208	0.149819944	0.005608602	0.092575913	0.287855989	0.310358832	0.316636387	-0.164550256	0.355207822	0.141246027	0.10045264	0.456791741	0.330756944	0.296976051	0.119825536	-0.105050638	0.339006886	5.048898155	2.21312051	4.520531067	6.458256753	28.27458453	3.896049852	5.371045304	10.75028818	1.655595828	9.521968937	2563.734435	64.37065236	14.04914559	2.703820481	259.8746861	1.062814573	0.693257747	2.368551919	6.933607864
TCGA-44-3396	6	184	0.029438135	0.287704685	0.352214534	0.519909031	0.36302304	0.16129367	0.29046928	0.331819497	0.083184382	0.013974006	0.396026338	0.202837046	0.172427271	0.0273355	0.095780772	0.306514079	0.220056604	0.318563498	-0.03661581	0.369553297	0.139846919	0.125826003	0.463810495	0.347977728	0.324029143	0.116797847	-0.017407478	0.354643643	9.245590939	6.377729968	17.92152945	11.57061959	32.98561014	4.921529735	12.47673598	46.49684064	10.1572157	14.4509741	1712.058637	39.53515307	25.25861976	18.35063586	289.0407721	2.459582341	2.458306698	7.391003265	62.48823011
TCGA-44-3398	2	174	-0.038718568	0.229970473	0.347296608	0.493319423	0.346583294	0.162341904	0.25599651	0.356445132	0.051418887	0.069247018	0.405225375	0.222183441	0.204497732	-0.020132726	0.149030347	0.318571039	0.280936511	0.334872719	-0.056975274	0.418380923	0.168838846	0.163676958	0.463700719	0.353807911	0.314002178	0.127000545	-0.024624332	0.335861265	6.457890112	4.053632305	16.42954618	14.4349756	32.37229641	2.023171433	6.620649944	18.41222684	2.884932237	17.32272572	4143.009811	27.38993603	16.96745569	15.63990307	257.9768399	2.630943822	0.995134395	3.61977204	16.18998248
TCGA-44-3919	6	51	0.018485834	0.190082572	0.342386214	0.522333687	0.337317705	0.140668596	0.261728715	0.292576274	0.083242663	0.037739975	0.333296819	0.215028417	0.149544191	-0.017452932	0.122742169	0.311931087	0.231293931	0.329579818	-0.163311512	0.382184035	0.077305109	0.11931416	0.453011132	0.330972216	0.311429396	0.078684796	-0.183886524	0.331660502	5.666929177	4.277676122	14.1755159	20.00015772	22.17501015	5.497314727	15.84418303	36.83650136	6.329644058	26.42195603	1749.652441	26.1510763	28.95207424	12.63579745	378.5061574	3.373987991	3.247052137	5.31252436	66.57541888
TCGA-44-5643	19	114	-0.052258537	0.284334717	0.305600215	0.461640069	0.2856495	0.158375841	0.171507476	0.226869499	0.035456516	0.08422561	0.144176914	0.123686446	0.108462633	-0.071227611	0.085764964	0.216863029	0.278947702	0.288558709	-0.125197828	0.351094278	-0.002750757	-0.019259345	0.283778252	0.304188888	0.226355302	0.032506619	-0.236413674	0.336306918	1.064290386	5.915577729	6.89529794	9.850967469	4.388585001	1.89776822	9.319335003	30.71206493	3.199902709	11.87162205	437.4014308	29.62292693	13.37134433	10.74619733	132.2653585	2.298419214	3.51889683	2.125189032	12.63120264
TCGA-44-5644	16	908	-0.209661361	0.125583653	0.160106646	0.419489658	0.21777225	0.097156535	0.037899625	0.218882737	-0.158884813	0.008015115	0.028906357	0.099695836	0.008163931	0.036339838	0.052969116	0.192615445	0.194125138	0.389546875	-0.100578312	0.23114085	-0.095746617	-0.030277223	0.20742045	0.317125931	0.217288204	0.012930822	-0.013195624	0.275376586	0.44389746	1.972766185	4.149823157	2.910501574	3.933638678	0.348792336	2.144654012	11.14546262	0.861100625	3.1833422	85.15869025	3.515324737	4.066719661	4.304110972	101.5702938	0.742418817	1.43003462	0.79196359	2.940833688
TCGA-44-6145	16	298	0.140259842	0.271992911	0.421812704	0.524961518	0.330924314	0.165693528	0.275146156	0.302626477	0.149743055	0.01015907	0.29256293	0.184835809	0.189924715	-0.017039227	0.156444094	0.299091817	0.25039898	0.313045666	-0.131562406	0.354577322	0.121475712	0.101530496	0.470849709	0.354316269	0.3291537	0.119172262	0.019212978	0.341413037	7.211545583	17.41866791	32.63654378	23.27394309	28.35288582	9.073978615	21.84141942	89.31530437	10.13852257	24.22554339	2070.014389	105.0350901	29.93968266	35.67702872	479.3789889	5.015620726	6.342178523	5.316935409	47.81785756
TCGA-44-6148	2	7	-0.020584702	-0.021119265	0.177814842	0.465950093	0.324409982	0.130670604	0.18557502	0.203080952	0.011194665	0.042475805	0.212668993	0.138776586	0.082858015	0.013868456	0.109907195	0.222422674	0.25187959	0.251091906	0.031791067	0.383469134	0.054740465	0.202056261	0.368097954	0.330533708	0.305833308	0.03984547	-0.156347361	0.403664229	1.590662363	3.058465248	3.059672696	4.253021896	1.957214733	3.427201921	4.515097172	11.97686033	2.371408742	5.671864969	1010.954636	21.32731323	11.23210281	5.390514266	235.1309043	2.009249112	5.48647461	3.295211207	2.584417413
TCGA-44-6774	4	277	-0.125370853	0.145514938	0.19444888	0.504816193	0.392852372	0.163210701	0.236214466	0.313238256	-0.002816544	0.087932976	0.375454786	0.204697767	0.170937261	-0.05030656	0.088575066	0.245790078	0.273828127	0.356846746	-0.039448124	0.408050186	0.138979276	0.155234729	0.426846456	0.340321884	0.335581579	0.131603324	-0.151253061	0.368503092	1.822929888	4.494438195	3.359327755	5.625851393	2.786790324	1.518563478	5.238813555	11.94341083	1.043395141	8.107256294	669.8478411	3.979352336	13.26953432	2.961733036	211.8360186	2.028285592	0.995498075	2.565868181	14.79199355
TCGA-44-6776	4	188	-0.141344989	0.008939918	0.186479137	0.453999994	0.251423196	0.098907074	0.117057193	0.266041999	-0.079238607	-0.071677596	0.06006666	0.125909637	0.052752626	-0.077257244	0.123829833	0.186664315	0.198891042	0.294204428	-0.080679264	0.327605571	-0.041815917	0.096916963	0.187562014	0.322122306	0.205141778	-0.018202992	-0.193670114	0.278691761	0.734883406	2.042327905	2.067457219	3.050667767	3.929753703	0.99912003	3.108673455	10.89995716	0.706359269	3.302513557	373.2472584	1.786739583	4.497992885	1.943852023	190.1529705	0.768288825	0.876978008	0.934173137	1.990806594
TCGA-44-6777	19	352	0.041848489	0.191572333	0.279320947	0.521269416	0.436558875	0.171620232	0.314527848	0.3745329	0.147249021	0.11203195	0.488125082	0.274148956	0.208637171	0.002997312	0.116573185	0.309553906	0.239824438	0.346110848	-0.091540485	0.423561575	0.207929204	0.210230366	0.566057235	0.395748386	0.350475732	0.154031461	-0.07740964	0.377212407	4.904020844	4.022558959	8.734816977	7.887733071	4.440483931	4.485415716	8.660279541	21.02020443	4.514071877	13.37959168	2754.827087	13.8487851	28.98270994	7.369229044	334.4146114	2.008043301	2.727060281	6.563727829	26.52377383
TCGA-44-6778	25	358	0.10581079	0.356158374	0.443975119	0.524312642	0.332801068	0.231340017	0.324485623	0.330568262	0.224262956	0.059462859	0.413973894	0.277998861	0.167140612	-0.045955268	0.193922595	0.283000202	0.233621331	0.268207998	0.027735077	0.407666141	0.154038308	0.264817442	0.527412889	0.3715742	0.367830722	0.116217021	-0.148835714	0.389645352	9.768698196	12.05486832	48.0793472	28.40839494	18.64917592	9.297968333	25.42914773	91.70346159	11.71353263	37.66165325	2535.612378	49.43317467	35.54045314	46.33590461	634.0461332	10.91064028	7.13402827	16.25316377	73.28482851
TCGA-44-6779	17	91	-0.087285412	0.284258157	0.420974588	0.537111807	0.376802421	0.184508715	0.327980203	0.338842767	0.064936456	0.043292747	0.373249796	0.203245246	0.18348102	0.012277156	0.144565588	0.289828073	0.270603873	0.314948855	-0.089558333	0.376841489	0.145332567	0.101907677	0.475632015	0.369514815	0.338635427	0.138895536	-0.021226784	0.330581471	4.786723552	19.08222927	39.04701789	13.26446267	21.08780398	6.283076863	16.9758998	144.6178089	7.49099442	22.4640601	1642.10791	32.27252313	28.36264192	47.22931776	440.9362984	5.684331133	4.216135603	3.196817135	128.2577999
TCGA-44-7659	4	139	-0.038576085	0.050139542	0.203200646	0.478136054	0.259453439	0.128677328	0.133867889	0.250231731	0.045574071	-0.049943678	0.143794906	0.145724861	0.083015378	0.026764194	0.040249854	0.246143973	0.218999795	0.332809427	-0.009224689	0.380941603	0.037697259	0.073205653	0.345066654	0.322427453	0.260580543	0.012068621	-0.144885788	0.317555926	2.318883861	2.121298955	3.957739652	4.46781846	0.907653017	2.894410124	4.844810924	20.63331204	1.733571411	6.139646037	644.1462102	9.367161104	10.46525969	5.567128189	271.027137	0.74920964	1.191192168	2.179895036	5.265207216
TCGA-44-7660	25	335	-0.142710278	0.17494973	0.207780428	0.452318059	0.241609721	0.090073755	0.120442955	0.228136997	-0.023483828	0.079133707	0.108459092	0.096638968	0.081820928	-0.060974838	0.087338594	0.1989091	0.251846156	0.323534893	-0.153279649	0.345772705	0.030093441	-0.130060768	0.306761471	0.303218849	0.215618223	0.020594345	-0.250064486	0.297484268	2.826287893	2.433658147	6.554194064	5.06138576	8.856577397	1.394179638	4.184158296	14.25726655	1.485942016	5.805636948	340.826341	13.6614836	8.531270398	6.460210374	117.3774357	0.993244143	4.556686815	0.734180394	26.01985319
TCGA-44-7661	5	276	-0.084826134	0.310648222	0.281974971	0.518886821	0.378196921	0.154219496	0.279478524	0.366755665	0.049258336	0.09653017	0.40683779	0.216483263	0.19166864	-0.033610117	0.156939458	0.293047194	0.23519193	0.313158158	-0.093703445	0.376907145	0.143314884	0.154896894	0.492468396	0.347823451	0.361493118	0.154318408	-0.114904434	0.352729817	27.76733175	5.044792835	7.556110962	11.55145701	6.275685124	6.002868172	9.971970577	16.43812178	2.450877562	15.21054633	1567.854317	14.90869639	20.71100073	8.764229428	342.7617185	1.917075981	2.914634971	4.593627803	58.120502
TCGA-44-7662	25	541	-0.109148169	0.216080376	0.306918129	0.519652819	0.344264323	0.125939929	0.245769662	0.32159623	0.021914195	0.052603146	0.346250882	0.169780701	0.136896968	-0.057205045	0.099993869	0.249191628	0.238510962	0.346878086	-0.170971364	0.35545592	0.100617997	0.110043831	0.419580415	0.336355157	0.309610029	0.149815524	-0.10635308	0.324011607	4.847339406	10.4472006	11.96078139	8.720707896	6.07290974	1.793533786	7.116809119	35.13473479	2.884160603	9.333624856	603.7793673	9.397628872	12.83840505	15.9728906	242.4845251	1.744222601	3.530239276	2.818516666	59.26449489
TCGA-44-7667	23	431	-0.238646212	0.195308204	0.190309106	0.42004341	0.239948394	0.088103187	0.096031972	0.279250345	-0.134241524	-0.034147005	0.124442031	0.041866416	0.052267061	-0.047020078	0.097577704	0.185254898	0.198836583	0.27313303	-0.187043009	0.324787119	-9.41E-05	-0.035608171	0.294018477	0.292503431	0.233146909	0.114099781	-0.221966112	0.279854317	0.858680797	5.319172603	4.579190326	1.933361015	2.773746079	0.416187714	1.894612218	13.04540621	0.700833661	2.322587255	231.7297963	2.589414292	6.290661726	5.918616321	65.63236212	0.738427737	1.471963829	0.791441059	28.37180925
TCGA-44-7669	22	421	-0.107244113	0.270543079	0.259223189	0.445486815	0.319954394	0.211220913	0.166863023	0.30175242	0.036010261	0.060000428	0.293011369	0.149561377	0.065623016	-0.077323975	0.173915474	0.21624913	0.192008278	0.297799906	-0.028276093	0.402688803	0.057223824	0.100159015	0.372342873	0.311292097	0.333058233	0.025599717	-0.168825442	0.326912645	2.749151248	7.308181982	14.51726248	8.267818534	4.910862721	3.809879767	6.532929309	20.15895663	2.861858729	7.693695557	767.0367544	17.05699585	10.87860827	6.948455672	192.5315948	1.707638164	5.135979977	3.682567319	29.4424602
TCGA-44-7670	27	1018	-0.153278458	0.219307869	0.151429879	0.451913409	0.229907217	0.077906136	0.104750757	0.22333767	-0.07896052	0.058825955	0.183793678	0.089359755	0.085756638	0.004514446	0.114452168	0.219661806	0.229322744	0.373208754	-0.119662531	0.346243844	-0.005066783	0.011985557	0.202487278	0.297990003	0.217775715	0.047873139	-0.21384727	0.341739521	1.9979122	3.00007879	4.177486398	3.511628797	2.485155611	1.004478185	3.041585759	11.86196201	1.391534907	2.813398971	340.2768553	14.66871277	8.060021724	3.946939232	304.5990584	0.849895713	1.46359636	1.075799147	10.51886155
TCGA-44-7671	16	200	-0.175507928	0.035657158	0.141666339	0.456488404	0.265379374	0.105438787	0.110303538	0.258279124	-0.097799013	-0.044420765	0.136556269	0.123689349	0.072814167	-0.056251646	0.126802056	0.205629295	0.211173226	0.282573954	-0.050005995	0.356038166	0.015410118	0.09743491	0.237505918	0.343888738	0.238209398	0.019798172	-0.115477294	0.279798487	0.530232748	1.230285402	1.279142022	1.465417202	0.526013325	0.832099549	1.790271959	5.690393326	0.693693035	1.362183404	252.0453704	5.841249227	3.063088306	1.645295204	217.0371096	0.415382984	0.570208411	0.729128381	1.597529049
TCGA-44-7672	22	156	0.159475942	0.28481924	0.378939038	0.538996019	0.346106069	0.128247234	0.294080112	0.331988314	0.166527624	0.039850259	0.39865554	0.213488393	0.192953682	-0.019483475	0.113047621	0.282281917	0.251430514	0.35452439	-0.101322981	0.340630423	0.14030137	0.120082036	0.514821908	0.365470134	0.338419533	0.153301046	-0.128378021	0.345539628	4.771402237	12.56021368	22.80040921	25.38613144	9.514732874	3.900691925	18.68246474	41.45582286	3.877224432	24.34275426	1885.903773	67.91556413	38.52732896	19.06622893	507.0197889	4.166910396	6.311473237	5.644251552	42.32674351
TCGA-44-8117	20	680	-0.165284629	0.087785775	0.219740585	0.496940765	0.300521328	0.121656622	0.182974605	0.264335667	-0.056431996	-0.010763385	0.236793848	0.126572024	0.082496653	-0.011409155	0.065562631	0.224002499	0.20022185	0.320775847	-0.052199578	0.346459586	0.007805187	0.085312505	0.310442069	0.316191861	0.262402112	0.00871321	-0.225652133	0.295043806	3.339475702	2.971787045	5.73476802	4.32138475	5.418339896	1.827624889	3.412095553	13.9606064	1.88114091	5.19329125	479.5964551	13.75016745	6.267548674	4.826942166	154.2437551	1.356884417	0.769792143	1.353878796	20.99345666
TCGA-44-8119	25	581	-0.081058845	0.210051394	0.290796554	0.491609965	0.322219493	0.154894595	0.183323016	0.288836146	-0.019308327	0.084525215	0.310315708	0.116861884	0.133271265	0.014246752	0.130132339	0.276565997	0.256483603	0.390923652	-0.08327317	0.381979535	0.06682787	0.089741088	0.403152361	0.33148768	0.305643476	0.06357785	-0.116377991	0.332988933	1.904238759	15.29859278	19.01277421	8.769313774	5.04441498	1.378733141	5.312523878	17.42053895	1.487648844	6.416233099	662.5997517	19.59362641	10.53137472	9.394306613	167.2217311	1.701921601	12.21003376	2.273840572	26.50299704
TCGA-44-8120	13	544	-0.121758652	0.053410896	0.194595709	0.523498902	0.299404308	0.138017552	0.169416422	0.252672106	0.005326325	-0.021661177	0.237235446	0.144841876	0.109674718	-0.033471584	0.108694168	0.233767987	0.23403569	0.296354113	-0.084685913	0.348725241	0.055976855	0.166628078	0.313110119	0.339881297	0.312657696	0.047836968	-0.142415092	0.328999892	1.500085628	2.475783649	3.174208188	6.588396404	2.324815339	2.764014108	5.654197849	9.982072183	1.798618866	6.420868349	801.7447426	19.84992467	8.769663416	5.013731229	230.0492871	1.897054206	0.446082807	2.990298366	4.211001879
TCGA-44-A479	8	279	0.148985405	0.290494374	0.447015077	0.522630347	0.294838438	0.14307613	0.30497042	0.273009464	0.156316244	0.033146639	0.317462917	0.195421546	0.157291115	0.029868527	0.073938909	0.273608712	0.243136922	0.354985523	-0.092558836	0.363001098	0.103723015	-0.007490595	0.489770992	0.349163819	0.343736813	0.070718449	-0.202428725	0.346658946	4.88931295	13.67399865	53.49823418	28.78730603	23.17373355	5.439824295	22.31855807	73.02490248	18.48296907	37.16023605	1214.3031	140.0289028	45.57347431	28.69158681	298.0762978	7.102984724	10.20358217	8.399302814	91.78962885
TCGA-44-A47A	23	211	-0.169755837	0.202646182	0.237921711	0.527708632	0.319561032	0.11272177	0.228416021	0.271952113	0.011313429	0.036293477	0.281505538	0.195468338	0.123208109	0.02173637	0.067361245	0.273120912	0.280128321	0.338640118	-0.115928702	0.390888679	0.109487976	0.069300406	0.404328235	0.340714411	0.281726512	0.051500658	-0.186744804	0.34914117	2.934624006	17.1342628	4.095005518	10.46677043	4.683633017	10.58638465	9.461686941	11.84409239	2.227839831	19.63772034	1663.196843	20.64568699	26.68903686	3.566291055	312.4384484	1.262107617	1.167428896	2.2297286	11.75816985
TCGA-44-A47B	18	40	-0.211282865	0.192510914	0.29871662	0.480884686	0.261763567	0.143238916	0.215119408	0.227197373	-0.038815779	-0.002126807	0.215221625	0.160033701	0.081069593	-0.050518829	0.078004379	0.244990387	0.256885005	0.358390446	-0.09194609	0.355202281	0.020552862	0.077731421	0.349026737	0.316633472	0.261893118	0.051435916	-0.268157333	0.29636027	0.99841969	6.435265231	17.30958842	10.32292743	5.170731512	3.77043762	8.130448261	41.37099987	4.089013876	9.004240127	639.9937736	12.14320107	9.49782118	9.281875229	211.8871079	2.223757657	5.971445965	2.204791432	30.9341781
TCGA-44-A47G	3	78	0.139020385	0.300555812	0.400103136	0.547978869	0.339839837	0.121670498	0.336686336	0.2769148	0.144381101	0.011922365	0.369343294	0.221475635	0.209695547	-0.008478067	0.101602686	0.321987932	0.249834755	0.341361388	-0.044166374	0.385126776	0.127376025	0.160634663	0.512239704	0.364296063	0.302403295	0.133458674	-0.090081691	0.363217211	7.975514645	7.895892602	17.70859262	23.233409	13.56734567	11.04006276	18.27400786	62.50905838	15.5796271	23.32700152	2193.065865	67.95234969	33.28355466	14.76540361	433.7406095	4.054459148	3.715526465	6.758697725	49.99921242
TCGA-44-A4SS	16	443	-0.041765423	0.245313576	0.379300042	0.511498325	0.344575189	0.12652429	0.273918031	0.277296803	0.031793718	-0.00443631	0.354191717	0.160091071	0.165032355	0.023614442	0.105812772	0.232764675	0.218709416	0.341729939	-0.047608745	0.36095878	0.136673534	0.076644274	0.432729194	0.349945161	0.295134217	0.140470028	-0.189162111	0.354468023	3.137029353	17.24383187	18.40199427	14.62309369	18.60493895	5.891647793	14.86465145	100.8098908	9.811768593	16.06330993	882.2949856	33.20027927	99.92210151	21.46064368	397.9248927	4.397987414	5.260958052	2.749273245	145.0645027
TCGA-44-A4SU	12	133	0.063450275	0.069716455	0.25073296	0.491045094	0.259203484	0.033707203	0.21434231	0.219726096	0.037047963	-0.019435582	0.161756374	0.133586564	0.108533552	-0.052705301	0.036017882	0.255025743	0.214795408	0.316352851	-0.109143078	0.349817086	-0.03111861	0.08376588	0.315116848	0.315860429	0.27013014	0.033971188	-0.208100087	0.344334628	2.20893692	2.423947328	4.452698791	8.823298098	20.03659398	4.51715814	7.773536135	14.94720598	3.217068015	11.11510785	638.5057851	36.02840686	14.57795682	4.852573725	308.1985982	1.323054322	2.311045427	2.915318287	14.03120431
TCGA-46-3765	15	446	-0.011360737	0.230744435	0.240034472	0.472195932	0.312411074	0.105452955	0.159475196	0.268410105	0.014219844	0.034103533	0.185497928	0.123940719	0.110821375	-0.064051847	0.09670743	0.239274161	0.317392748	0.298294919	-0.134748269	0.352350568	0.052659811	0.051505772	0.337308391	0.295900149	0.208235623	0.056587438	-0.219332455	0.334885553	1.957334458	2.945860261	8.151682025	6.580853451	4.39483256	0.582255999	4.712101472	21.75522173	2.821754295	7.836544433	604.7679701	31.36091019	9.2856675	6.396479389	199.8706899	1.786636893	1.311940311	2.984855696	49.02930058
TCGA-46-3766	11	0	0.136896992	0.215360734	0.374379659	0.53361528	0.366056103	0.169445772	0.286402728	0.369529367	0.174536822	0.082072153	0.414085998	0.237396421	0.202230068	-0.02239569	0.117675199	0.295251502	0.294916452	0.290037012	-0.079410737	0.402284041	0.192132378	0.223160288	0.503084037	0.366226454	0.334366527	0.139354244	-0.162068307	0.403520748	2.138723022	7.735324382	26.58530022	21.35807863	11.92338747	2.230430719	15.95338581	54.76953533	14.86623047	27.11831921	2483.795336	201.3029439	31.29104123	20.9925313	410.9574636	5.229007992	2.254526982	6.021475058	72.25733417
TCGA-46-3768	27	352	-0.195011529	0.195571171	0.165238258	0.444914072	0.276076916	0.128699185	0.116102373	0.259845378	-0.094478452	0.07697842	0.161167504	0.098609807	0.048751508	0.010969649	0.033485345	0.216626635	0.251377615	0.31681875	-0.154432989	0.371799253	0.020507904	0.018001556	0.271723463	0.319901549	0.200544579	0.039329145	-0.29223809	0.310490354	2.963773198	1.786144171	2.801382657	2.257360663	0.911417354	0.417897828	2.111326246	8.930445216	1.066657995	3.666159314	555.813199	3.015284296	3.378168123	3.453059239	120.4675093	1.156840732	0.503557059	0.881825507	2.21942589
TCGA-46-3769	18	812	-0.163418918	0.247403138	0.325169503	0.465987699	0.33494654	0.105737106	0.239796629	0.342218766	0.015691372	0.026490188	0.313221662	0.19717534	0.159661182	-0.051371571	0.024790942	0.254733693	0.278073241	0.323664031	-0.195682621	0.331267185	0.118061916	0.001313535	0.423671675	0.354268894	0.311010918	0.137043462	-0.15851664	0.327468544	3.984672997	5.351243009	11.80136575	12.16666112	4.189012802	1.345694056	8.63051861	44.81931786	3.993668797	12.17912789	1706.18783	26.41808654	23.8383441	15.37897072	502.3354298	2.604068437	2.790340843	2.036351112	91.98931582
TCGA-46-6025	19	179	-0.220390499	0.153610956	0.188856387	0.436548095	0.294508104	0.0965194	0.141815149	0.237745235	-0.131261787	0.046672775	0.178304114	0.06453812	0.067002717	-0.066392811	0.1397416	0.206480517	0.259012185	0.323165408	-0.165034939	0.272493053	-0.013258178	-0.02086033	0.244861084	0.270135464	0.214920112	0.073180459	-0.249693782	0.308031878	8.785550075	2.804183034	3.188309928	2.214715052	7.638897606	0.836133638	1.81037058	28.09141257	0.59451526	2.187812501	191.6097611	1.690274031	3.1054783	4.96991648	147.0650577	0.567196022	2.827675128	0.463900034	33.32678554
TCGA-46-6026	26	193	-0.254495434	0.126985743	0.144672902	0.442116542	0.232960027	0.083800533	0.01191681	0.162400349	-0.195949461	0.002800238	0.046369342	0.067238773	0.039973305	-0.126824741	0.023950732	0.13908023	0.270578503	0.249866894	-0.202044678	0.288572605	-0.052188673	-0.126813212	0.218995396	0.278586641	0.174495621	-0.011891494	-0.240647651	0.319988095	0.189540221	2.47653325	1.16993573	0.813120025	0.702057109	0.523913842	1.491489795	5.856797306	0.407117762	1.508908175	102.8399708	8.868292696	2.623227633	1.553657966	112.7213478	0.35767523	2.034498837	0.628104894	1.531727079
TCGA-49-4486	2	144	-0.170874371	-0.006742037	0.205280951	0.423834255	0.214907712	0.093341247	0.070246862	0.267612838	-0.130197694	-0.067866369	-0.000916511	0.069215818	0.053292949	-0.059352298	0.069760301	0.192160396	0.201385118	0.266027599	-0.048996839	0.317867238	-0.015259149	0.031052907	0.184808021	0.308651873	0.136834501	-0.023233511	-0.146325818	0.233263476	0.412892951	1.283708651	2.053215884	2.86374811	2.076982337	0.515533476	2.001619555	8.8207425	0.288589152	2.532476572	650.1841907	9.677243498	2.677090672	2.6962687	136.603019	0.597985481	0.269910666	0.554029064	2.153595917
TCGA-49-4487	27	346	0.200484846	0.373001629	0.439055136	0.503408188	0.258860753	0.130389824	0.241197001	0.288116491	0.222330053	0.016667475	0.243864087	0.192776911	0.191459568	-0.050358153	0.178612412	0.257406587	0.262688707	0.326748888	-0.097786469	0.360224786	0.082739232	0.122196355	0.454620143	0.362491152	0.295706976	0.093882522	-0.203558894	0.329374419	2.512559712	9.458973152	29.88978007	24.15491145	11.00773222	3.549446282	23.69767738	113.6983491	14.99906276	30.0087411	1092.518164	94.72882709	43.20055788	38.92318765	333.3107506	4.036825691	5.266375339	7.376374455	37.70802011
TCGA-49-4488	25	270	-0.060702791	0.217438318	0.314657594	0.488395719	0.268266859	0.066296008	0.185713825	0.288317551	0.017581742	0.027104456	0.242799895	0.214632952	0.123646169	0.021739531	0.078670598	0.302083498	0.281980519	0.40301822	-0.13883042	0.358397359	0.030150365	0.073695142	0.373727904	0.360234152	0.240246423	0.073492703	-0.144829861	0.285207339	3.605638179	4.207542685	11.05804009	10.24192173	9.301584834	1.14915147	7.960511728	44.58530595	3.954269173	13.66489425	1194.905028	23.31872046	14.57186811	19.12547883	312.6897222	2.130585063	1.358000156	2.137128874	50.0652245
TCGA-49-4490	29	48	-0.178983773	0.04632632	0.223023886	0.503375746	0.29310382	0.072232693	0.16933097	0.21128341	-0.049661301	-0.025413806	0.082674493	0.156312876	0.126150791	-0.04526196	0.02400463	0.259822832	0.256075005	0.313339658	-0.174086183	0.357299423	0.012915924	0.045178673	0.344183562	0.363187324	0.265135787	0.068110391	-0.116983405	0.336457734	0.582047646	3.600150741	3.579788338	5.939517417	6.497515134	1.733738643	7.799438451	21.04456395	1.241800505	7.18619111	921.733198	2.699139187	11.19555993	3.422813662	422.8900331	0.907679289	0.914820436	5.271765948	7.038025102
TCGA-49-4501	19	47	0.007922968	0.131788729	0.328589968	0.506488494	0.330047543	0.095036959	0.188990041	0.299922464	0.062724141	-0.006042596	0.227166796	0.203382383	0.165250681	-0.023647096	0.079219827	0.257177906	0.239562234	0.339129101	-0.059560417	0.352391277	0.086381709	0.146160471	0.377380185	0.365319959	0.267474326	0.071446297	-0.140434672	0.348534764	1.990535799	9.381430338	10.97093402	13.44692642	17.25416784	2.278415242	11.40928068	31.14554422	8.3535704	14.93448154	1893.941078	56.38291265	15.17473287	9.12108694	430.7021898	1.76390501	0.693029125	3.7336707	10.17960428
TCGA-49-4505	21	187	-0.016132489	0.15396099	0.336977806	0.515321537	0.358609787	0.105796095	0.23980331	0.320483478	0.04526796	0.011341639	0.319236493	0.21265647	0.147836832	0.010680152	0.067177902	0.299853693	0.304306592	0.361080158	0.018315167	0.374668941	0.10683552	0.210963298	0.447031331	0.374033511	0.306655868	0.103635834	-0.077767157	0.331061497	4.367178915	12.21978788	11.81954337	14.99669216	12.61257937	3.269053529	8.52528745	40.48795185	3.540756811	13.30513543	3219.676374	17.2322823	14.78551701	19.01558696	396.487623	2.776148091	2.311384283	3.449305383	65.31897072
TCGA-49-4506	20	116	-0.015963096	0.327674856	0.417945796	0.47429948	0.266025838	0.160012389	0.248330177	0.289884338	0.072593763	0.070496244	0.198279066	0.160817464	0.153814308	-0.030066656	0.133004726	0.279708862	0.244085769	0.320494177	-0.101934931	0.329856943	0.096614841	-0.011077433	0.390844031	0.359948973	0.242790656	0.064706696	-0.046965298	0.266163119	0.832189924	10.10845226	30.92676986	20.97817195	8.038547437	0.691194969	7.651017827	74.62959553	2.479460917	11.77082238	663.9301097	42.06006996	12.24170482	36.06922078	213.0739511	4.018785944	3.39273547	1.745344829	20.094397
TCGA-49-4507	12	183	-0.041058977	0.318778233	0.457242437	0.519823037	0.263894071	0.13026852	0.248220836	0.303615772	0.007446986	0.002907028	0.195575536	0.147602025	0.150129707	0.022577818	0.136522992	0.282581208	0.308424539	0.316210279	-0.156032361	0.287525515	0.115651624	0.023301826	0.421364599	0.326815284	0.265265095	0.133027956	-0.020461065	0.272899064	1.214104207	18.48960112	90.52271056	33.83919943	6.905703512	5.43688292	21.39231544	312.9616518	2.817967584	27.09494404	1724.299433	38.56931908	31.4222791	96.29601847	376.8856247	4.472992799	12.50787549	2.032909465	36.34732574
TCGA-49-4510	23	57	-0.11249223	-0.025769823	0.227633053	0.453800042	0.225426006	0.078184895	0.181177765	0.243898742	-0.073422228	-0.033258354	0.117390229	0.126508558	0.079415045	-0.031156639	0.069259444	0.245475773	0.23685724	0.416694083	-0.046115929	0.328319711	0.029248447	0.076454908	0.29680849	0.338972563	0.237025034	0.040746707	-0.084043102	0.297183051	0.992193142	2.57545349	4.453790029	5.287749809	1.535283875	1.432562596	2.216025467	9.528515024	0.757830846	4.251796648	1163.473172	7.021985925	5.207164597	6.929495799	179.3828678	1.553391085	1.283634677	1.034255634	4.417553572
TCGA-49-4512	31	41	-0.115752823	0.044269908	0.198577257	0.505113782	0.326832074	0.094572796	0.16297693	0.27277908	0.006328303	0.004592104	0.249823727	0.176478794	0.1111408	0.011679633	0.016566556	0.256877615	0.248426879	0.364609176	-0.161183798	0.339795542	0.118473234	0.102288654	0.408334354	0.372783808	0.29058319	0.074053537	-0.115994801	0.357399107	1.132773333	0.840182149	2.789705471	3.40486303	33.07272297	5.834908293	3.443565121	11.40547267	0.542425877	4.836626887	1342.376611	12.90122882	10.42471222	1.919209662	237.0804807	0.476110648	0.676764522	2.134748941	3.931137974
TCGA-49-4514	8	293	0.014003903	0.235574441	0.364334577	0.476822074	0.266324498	0.103652654	0.147959103	0.283783996	0.002153024	-0.026453798	0.075692982	0.10799248	0.137010041	-0.00818066	0.145086407	0.234946586	0.244407675	0.397082389	-0.166445125	0.317225918	0.038119865	-0.011348948	0.325983954	0.349926173	0.221819078	0.052265844	-0.109386344	0.282670672	0.52865678	4.875823848	13.7546336	14.15255404	5.120754903	1.034797207	10.80412528	57.7052916	1.869273588	14.87480859	489.6921414	49.93808149	91.51983803	16.07055487	197.1566522	2.491703503	5.819582057	1.406732376	16.14616852
TCGA-49-6742	19	237	-0.237450416	0.108101186	0.1567766	0.442734298	0.248237955	0.129256335	0.114999286	0.268434521	-0.139228166	0.026915116	0.050192624	0.071296288	0.068935401	-0.008240419	0.161640535	0.206162889	0.218505246	0.364838376	-0.117440929	0.31336262	0.069797032	0.010884302	0.222841972	0.371179914	0.218159794	0.009637142	-0.07895098	0.302538179	0.85183745	1.858016576	3.166992007	2.328561315	1.590125071	0.665377898	1.521261225	13.63382434	0.263413591	2.046291681	326.8709385	2.045232442	7.422859917	6.838784614	275.1573081	0.430465666	0.864010901	0.630176767	2.62397016
TCGA-49-6743	23	689	-0.107816652	0.277656516	0.213663373	0.463508631	0.305078443	0.128387141	0.186218908	0.269506218	0.011244948	0.053699425	0.2928985	0.134956683	0.136542116	-0.025175875	0.077960133	0.233776641	0.245199338	0.35076284	-0.153666904	0.340446584	0.032884904	0.08352591	0.372599925	0.345099266	0.292448681	0.063900685	-0.032026628	0.310950156	4.214359486	5.171327104	7.864515282	6.971443075	6.166764572	2.038885996	6.096269003	25.83361501	2.311362782	8.345058234	589.8833069	16.6769114	12.50883204	9.487162268	182.2128103	2.206444859	1.82240207	3.032168058	16.84304079
TCGA-49-6744	5	223	0.032959333	0.24026644	0.384044193	0.546228848	0.351454025	0.168980621	0.268854243	0.321811393	0.093565229	0.037201807	0.371908216	0.208553403	0.178007296	0.006683704	0.1273914	0.307886151	0.275867104	0.366221828	-0.038339701	0.388901781	0.156154085	0.203156437	0.494347185	0.360583167	0.339863863	0.117713831	-0.09758813	0.350609549	2.633609541	8.686188004	19.58692496	21.88591016	20.4350294	4.174963009	21.79160538	70.90567847	9.727595179	25.88564871	2228.24015	28.10692319	36.85024846	17.10709811	413.5450375	3.155061869	4.883042063	6.192650299	36.85835166
TCGA-49-6745	10	128	-0.103386769	0.248707241	0.323512581	0.515110822	0.376931576	0.173365663	0.254286119	0.324116521	0.02744449	0.065467284	0.362972009	0.171416206	0.185811754	-0.009876435	0.148948925	0.27932697	0.233291115	0.30093533	-0.077370509	0.394637044	0.104550068	0.131328977	0.453504914	0.359530681	0.323280957	0.138000599	-0.056097884	0.339374216	26.07582847	6.695620426	15.10579172	12.80906296	6.138032184	3.58047108	12.14924742	37.36410886	4.424953309	17.77976451	1424.687102	12.04880354	17.35381943	15.2280995	340.7444027	3.120735376	2.54338476	3.85777633	29.53731588
TCGA-49-6761	16	282	-0.042659311	0.248063076	0.346105935	0.503821094	0.304761282	0.087391014	0.260547923	0.305331349	0.052348311	0.022922351	0.239310715	0.155020479	0.150412687	-0.069084006	0.072090476	0.228794439	0.272615542	0.360672026	-0.067675215	0.308917584	0.0188235	0.112577307	0.389606161	0.328380663	0.25703166	0.108577827	-0.086579784	0.29779832	10.97723045	12.68512215	17.9776843	12.94201242	9.696003413	2.081339879	10.43300861	79.37496086	0.846519035	13.8063377	620.8601916	61.94516841	20.80676453	24.42872228	210.931368	3.575429974	7.969678321	2.426363402	57.16363853
TCGA-49-AAQV	10	67	0.033336408	0.186190882	0.305830072	0.476927235	0.248275546	0.074204001	0.223194801	0.254800895	0.013174106	-0.042600575	0.141070304	0.107209885	0.115418152	0.016850319	0.075104923	0.276363749	0.308102013	0.35325278	-0.110908019	0.372849887	-0.022610975	0.030547257	0.396405848	0.350260249	0.235541711	0.049918628	-0.038755122	0.327076277	3.377566288	2.324412677	5.637527655	28.10611723	40.40238567	4.843151507	10.47801047	27.77080731	2.175559603	13.35420133	1037.402302	29.87315808	15.84609651	5.731274571	268.3108599	1.365405605	1.450499629	1.822856587	11.08852966
TCGA-49-AAR0	15	122	0.008965003	0.158957022	0.327027057	0.477411591	0.249175818	0.160691943	0.215204351	0.281760888	0.058100931	0.00863247	0.243110102	0.169551968	0.11137204	-0.02942937	0.082925997	0.235009066	0.249558828	0.386761976	-0.044566706	0.37009188	0.086339884	0.050550315	0.42990432	0.345749832	0.281398909	0.074042192	-0.194360249	0.34480335	1.640994204	6.625497909	9.043823762	21.51663121	6.005404732	3.98258811	10.57644999	25.15648456	3.125205522	14.44641771	1197.677056	35.97229014	21.13969164	19.87270307	315.8061629	1.692370515	2.701518927	2.50944895	14.53033388
TCGA-49-AAR2	9	365	0.022784114	0.169251303	0.296787055	0.458083083	0.210647216	0.069992973	0.143544969	0.182842234	0.012054611	-0.037078035	0.027505229	0.103419524	0.0859088	-0.02538777	0.047827265	0.236102691	0.205215349	0.366343687	-0.156251839	0.337780853	0.030266965	-0.057802047	0.359205575	0.367472087	0.202730946	0.00632926	-0.146752115	0.302122437	0.579544193	2.238290671	8.224127914	11.48199379	2.841558029	2.528373073	6.779025644	27.80217311	1.397478138	11.41324874	471.868273	17.20797028	19.07015775	6.016199832	287.1906276	1.597755753	3.98688744	1.569756915	7.50241873
TCGA-49-AAR3	10	127	0.047286739	0.299329615	0.449877188	0.516750016	0.263009192	0.110885724	0.321374133	0.323116673	0.125044964	0.006286383	0.365153278	0.200226999	0.208361497	-0.029393898	0.083911188	0.272967034	0.250371768	0.340548098	-0.146303106	0.353232585	0.120112452	0.004240063	0.50893887	0.342663591	0.326429033	0.162807878	-0.129344969	0.341021474	16.8920186	12.67802559	42.8527901	28.52965167	97.3832153	4.511776233	21.56143655	137.9489508	13.45409034	37.90939191	1491.260461	70.85818052	33.94485082	68.8478146	458.7555493	5.561764725	14.53349364	3.918537731	147.4154405
TCGA-49-AAR4	8	534	0.032952795	0.275177515	0.472219179	0.5207256	0.258877486	0.109259543	0.329985273	0.282023115	0.049910674	-0.012385987	0.236116375	0.149214018	0.156384123	-0.079822901	0.056822247	0.267846524	0.21802176	0.344159208	-0.083031755	0.364364005	0.030262107	0.048473467	0.441581423	0.344773676	0.309977237	0.089475829	-0.133169488	0.357980803	6.74050867	23.85893302	80.34087372	49.91571295	18.2246983	3.998670856	41.32608809	278.1812413	30.19075952	60.18847135	662.8711704	16.6672904	39.53900652	93.953212	339.3908522	5.133120618	15.25311894	5.869904354	19.56162675
TCGA-49-AAR9	11	566	-0.294776782	0.181225322	0.166812556	0.421293435	0.262775109	0.046967813	0.112206238	0.190047836	-0.13346341	0.083568227	0.054466435	0.062160808	0.10143108	0.01495305	0.073703687	0.214787167	0.232757182	0.363251144	-0.192074135	0.321441298	-0.031378428	0.011801481	0.177311418	0.307049693	0.265804565	0.033654105	-0.261891724	0.304952573	0.819572379	2.616040866	3.99991225	1.980883025	4.245208869	0.582197417	1.455886337	22.73745718	0.865776067	2.690264168	164.8112966	5.33390287	3.295884979	11.24988923	183.4898151	0.48825692	2.128133711	0.33753491	13.03432439
TCGA-49-AARE	19	1198	-0.034360875	0.178582627	0.274588863	0.454151988	0.247487397	0.085419797	0.153058073	0.248297225	-0.035100006	-0.020016834	0.132888046	0.04542141	0.107513854	-0.055410066	-0.006067086	0.206486288	0.239471728	0.372650979	-0.144564294	0.287121496	0.000341536	-0.030335733	0.346001418	0.321905503	0.215931679	0.047614198	-0.130644256	0.320580399	0.925222009	3.05925463	5.093342342	10.1674729	5.037191541	1.604776185	7.853190768	41.81311344	1.641897098	9.693719122	315.4309411	27.87540896	13.53926793	8.150203127	164.2580726	1.312969481	3.811205088	1.389680146	22.19188329
TCGA-49-AARN	7	693	0.037197184	0.086934934	0.226565122	0.496119743	0.281286663	0.100830515	0.164435953	0.214213184	0.033396855	0.024829164	0.095328617	0.125817389	0.107137404	-0.024676278	0.113620317	0.248691098	0.254938469	0.372224721	-0.133355302	0.333686536	0.015979691	0.049314065	0.342546375	0.327401659	0.290307948	0.040129208	-0.16227217	0.309361705	3.311898967	2.179389787	6.01373644	8.188647866	33.15264671	3.351866638	5.825499706	22.66482523	1.677248525	10.6953591	727.952249	26.17127601	27.12522413	6.532349835	356.6361259	0.921853784	2.453381499	2.397078509	6.157755535
TCGA-49-AARO	21	540	0.018309327	0.201308567	0.348555543	0.520396094	0.328418914	0.080164147	0.25665934	0.287134591	0.072595654	0.033261288	0.388086129	0.194491267	0.14844023	-0.007392856	0.034957637	0.310988595	0.241020412	0.344542938	-0.084932455	0.390771335	0.133058204	0.047261482	0.50489493	0.37685021	0.323786559	0.130578936	-0.104513723	0.364396758	5.494140359	3.78022794	12.74042585	16.4979076	10.39784762	4.884607642	11.12882849	30.82640672	2.607694312	14.58353074	1181.90728	27.05104958	23.50558792	16.89727274	435.4403929	2.068054814	3.160284656	3.722567804	19.48222953
TCGA-49-AARQ	17	640	-0.124065331	0.194529399	0.301934378	0.425971738	0.24408889	0.062481208	0.199877927	0.22409266	-0.024688787	-0.021592714	0.021196426	0.113400089	0.076269774	0.012964539	0.065048733	0.226533916	0.27249756	0.336356455	-0.122114411	0.346291713	0.004263127	-0.040186318	0.33447133	0.334296101	0.264816722	0.051249983	-0.263227729	0.27829994	1.234978235	3.045429392	15.50585081	10.58874459	18.552099	5.8317051	7.185679309	110.4587824	0.788885233	11.22111266	636.9897428	26.83091843	14.84326702	15.53918937	186.5590679	1.346057466	20.52922507	1.281491428	27.44366496
TCGA-49-AARR	0	2	0.062357092	0.048118692	0.278565878	0.500435284	0.275449832	0.108778251	0.244344219	0.26480186	0.050450418	-0.053020085	0.252536451	0.143587769	0.119258448	-0.042368362	0.082637501	0.253197998	0.232082104	0.290440336	0.078454345	0.398883014	0.087039687	0.129063247	0.402112626	0.329773492	0.327922138	0.056183695	-0.149808177	0.404838418	3.681859409	6.543704547	10.78108766	12.28264029	4.340375918	7.364659254	9.484054831	32.88423555	1.994801321	11.4809915	1422.30059	35.42423252	14.90094848	17.47483334	430.6761888	2.344686784	4.178707605	3.467411026	3.71599202
TCGA-4B-A93V	26	123	-0.074738585	0.193700461	0.318242392	0.45199828	0.226734023	0.085048832	0.103912519	0.202838916	0.041963402	-0.007429081	0.120909997	0.072100252	0.078221699	0.046113237	0.150921099	0.231419643	0.207628163	0.396233869	-0.022858098	0.316307805	0.002487804	-0.055767712	0.322948348	0.352638842	0.239197928	0.036724083	-0.120450033	0.302449372	11.42015189	4.98755545	17.1000983	10.66583096	23.33445972	1.127388275	5.759300739	33.52871221	1.262236556	7.611683338	324.7453713	15.06370844	13.07806431	23.46564292	106.8581197	1.775890511	2.547544095	3.585380287	8.460034057
TCGA-50-5044	1	121	-0.12237924	0.227542173	0.332106386	0.527407784	0.319372651	0.119369045	0.187785374	0.332846463	-0.045776585	0.009843789	0.222149819	0.175920384	0.138754802	-0.036448146	0.099260256	0.25462856	0.241174521	0.279875943	-0.125599877	0.300634542	0.103671229	0.051535365	0.367775445	0.332275819	0.301887531	0.14722299	-0.176613687	0.338807507	10.69724925	5.108783488	16.30555354	11.3007493	8.72277787	1.278155225	8.954185676	52.70872669	1.671719125	14.80807364	570.8613718	36.35981993	14.36692965	20.10460303	328.2924523	1.750322398	4.932496931	0.876063339	26.2085925
TCGA-50-5045	3	297	0.191646337	0.282147701	0.422805839	0.534598956	0.351124662	0.135820703	0.275041716	0.356530532	0.198857721	0.067776667	0.403208933	0.271124398	0.212367789	0.004048447	0.112889116	0.313624503	0.265781162	0.362498787	-0.000199065	0.391670076	0.164150728	0.193918282	0.524560339	0.386525395	0.336779384	0.140094714	-0.105090714	0.334744583	5.845040968	7.343315831	27.29872289	39.07795348	10.34251202	4.406060347	20.97497645	73.49794842	13.97192663	30.48826006	4069.918645	96.47572785	36.67267378	24.36027975	430.9060388	5.407083361	2.974238842	7.968164911	70.91486162
TCGA-50-5049	15	746	0.176655979	0.305604671	0.467248672	0.55959865	0.32547168	0.195565573	0.322778668	0.344801804	0.220182287	0.061747525	0.432139643	0.282858224	0.232449302	-0.042382215	0.117023114	0.274404716	0.256240876	0.303723513	-0.001298473	0.390085304	0.162484479	0.203373464	0.54479059	0.388207933	0.341343346	0.132244603	-0.209542644	0.345691429	4.185926062	13.89224047	44.61738023	43.78162923	17.2240603	3.822779734	34.06931806	148.3839711	22.92237769	48.96365831	3765.013039	119.0870891	54.50850812	43.27673589	515.5194201	9.354015314	9.797816307	13.54425654	215.0608095
TCGA-50-5051	22	102	-0.072314459	0.161941822	0.185329749	0.432551565	0.223074222	0.097941462	0.084508099	0.196114544	-0.062159603	0.086803829	0.058723351	0.059567379	0.066860858	-0.020000007	0.132233693	0.255115947	0.248068014	0.386275865	-0.075048397	0.337579691	-0.022245057	0.06957858	0.234575501	0.351064634	0.239897855	0.024479551	-0.137418732	0.294569672	0.982449465	1.276591793	1.309529956	3.183646789	34.96533117	1.907021749	2.849020119	10.96225359	0.451333472	3.963441156	258.2852378	13.58498256	6.563531951	2.075861137	108.8909199	0.702977902	0.937559758	1.258255161	0.392964481
TCGA-50-5055	1	21	0.383691618	0.284557078	0.462807511	0.546771983	0.308426816	0.169111268	0.303711686	0.30270623	0.355353521	0.093601969	0.346556518	0.245328424	0.233949205	0.019626405	0.111445661	0.29404218	0.27312019	0.361158068	0.023568054	0.364630038	0.131305427	0.171554617	0.491672867	0.404392203	0.338340091	0.138002579	-0.196708144	0.352936123	1.62889695	9.339389788	43.42938742	57.7454088	11.32646908	4.851195794	39.40028706	111.8151839	25.64488372	53.20639132	2746.188543	646.4651451	72.1584944	34.08527031	551.7770461	5.306159657	3.74834932	13.24890111	44.90966993
TCGA-50-5066	11	265	0.104040965	0.348182294	0.449099247	0.492318176	0.322341129	0.146090416	0.262776608	0.348878084	0.158737976	0.03288254	0.367575598	0.245526451	0.203872947	-0.050816241	0.147253383	0.29818307	0.241948553	0.313627881	-0.028873374	0.39206255	0.178956893	0.192247091	0.494472778	0.336981008	0.30743286	0.14692088	-0.13079691	0.310288671	2.976714261	8.105575138	56.35128056	44.76855578	8.032461922	1.01570541	12.61165011	90.49470633	16.206681	33.2710331	4396.822418	147.6744254	17.82096616	55.44676032	359.971984	8.712123654	2.931403034	5.881129262	131.3249755
TCGA-50-5068	32	85	0.132980971	0.278743699	0.447322199	0.503129898	0.231354511	0.147674429	0.248180289	0.288853408	0.155461986	0.054541478	0.320608234	0.230797308	0.188785899	0.014209069	0.164280406	0.306484966	0.259448659	0.299198292	-0.009432556	0.372971224	0.103918885	0.199004158	0.449325689	0.381348239	0.304222278	0.0916144	-0.158103672	0.285029619	1.601215356	4.971876555	85.83994925	58.55468395	26.99084044	1.625556305	12.09054088	58.23540595	16.38185823	33.82889682	4633.847214	145.9494189	18.83908877	19.31853211	323.5931233	2.539363855	2.175195993	5.413253711	165.640435
TCGA-50-5072	27	156	-0.210353858	0.235780659	0.16177095	0.480111284	0.285412789	0.143409765	0.153182583	0.268932976	-0.06788686	0.036524395	0.176180585	0.096761196	0.124670665	0.022226021	0.192278057	0.218897336	0.241064808	0.346659779	-0.128803686	0.348692801	0.030637914	0.088802801	0.284431492	0.332505795	0.231258481	0.066979211	-0.065086246	0.2944388	1.606359839	2.347744985	2.316608069	3.496988308	4.221519568	0.883797572	3.948075515	14.98657236	0.969954858	4.57120834	442.3977243	8.641070939	7.121249253	4.3649006	177.709467	0.818855673	0.764072206	1.504580502	5.455941091
TCGA-50-5930	2	1029	0.051911303	0.235140898	0.317385388	0.510621212	0.270852163	0.149453411	0.181862611	0.283887262	0.090642183	0.039916313	0.244306416	0.144254296	0.161896023	-0.050568318	0.093349733	0.21748296	0.224188727	0.346646313	-0.080574992	0.363366101	0.092915491	0.076781895	0.417365666	0.331594668	0.260235155	0.08153408	-0.082112308	0.314196129	0.965310222	6.63435759	8.808877793	10.22050132	4.521599782	1.282639269	10.15312989	47.39296243	4.268945248	8.282999632	871.9898756	48.90468077	20.94451262	12.842981	279.9172511	1.956080776	2.63177122	3.018659682	15.10284584
TCGA-50-5931	12	277	-0.222109867	0.143906269	0.129731156	0.402938825	0.212782702	0.096430913	0.043265357	0.195178903	-0.204943022	0.032246675	-0.010036265	0.080551899	0.049128267	-0.023906102	0.090522464	0.141441331	0.242907374	0.227515371	-0.077686168	0.3310695	-0.067309719	-0.052120646	0.141924016	0.243926843	0.202715488	0.012335434	-0.299070425	0.331818639	0.397491488	1.089612098	1.228739398	0.86286654	31.17299541	0.276918321	0.615911053	5.340878414	0.624036318	0.795714727	82.29419852	183.7149548	1.247798576	1.428882382	115.5126662	0.283577612	0.728624033	0.428381275	4.897675268
TCGA-50-5932	11	70	-0.191978882	-0.005513169	0.147390249	0.464267032	0.301824313	0.133751479	0.164176888	0.261276215	-0.01197252	0.01395226	0.154545969	0.120464065	0.059288147	-0.055102646	0.056019752	0.182987581	0.204580696	0.338782642	-0.114613517	0.344364193	0.016666507	0.004625868	0.253295471	0.329413092	0.230101023	0.010328368	-0.148445539	0.295574757	0.830963524	1.928661389	2.295178526	1.827203775	1.618813965	0.572048979	1.692198943	5.921759313	0.6772305	2.366411204	353.1931562	1.081931497	4.028083672	2.453888391	224.2437883	0.509767792	0.305195383	0.894129176	3.188232916
TCGA-50-5933	24	495	-0.179499103	0.253298282	0.245103621	0.518627457	0.407943064	0.157637249	0.271794389	0.344246166	0.042375182	0.065854449	0.433458503	0.237834103	0.181275996	-0.009164596	0.064423712	0.272449728	0.273866621	0.332715816	-0.105896017	0.349301064	0.138824029	0.142013344	0.472443725	0.343432686	0.322444697	0.175567712	-0.120987708	0.341473591	16.47129472	3.435406499	6.141260726	4.472348602	3.207979974	2.824006009	5.426216	25.69605622	2.977174097	5.936034686	1945.983724	4.839054101	17.98375471	5.739713341	278.7996796	1.069556046	1.545688933	3.211585515	89.1873029
TCGA-50-5935	21	90	-0.14635402	0.148557785	0.286520703	0.515442543	0.298476552	0.083974763	0.21950883	0.277654209	-0.007282931	0.01476645	0.252896844	0.17613553	0.135741712	0.025709902	0.103618402	0.263269442	0.241807855	0.343541408	-0.117973703	0.372635215	0.053266511	0.103417171	0.410179017	0.355763537	0.282184267	0.062477749	-0.134110268	0.307211793	1.742035867	3.410019506	9.167312753	12.33792357	9.92535808	3.757926232	11.72521052	39.25829984	3.442248508	19.89629956	2061.027233	0.996029241	19.10752182	6.446959052	502.0951597	2.040535296	1.020249602	1.982512897	13.88755694
TCGA-50-5936	14	106	-0.085643868	0.147544089	0.198577256	0.497821502	0.311128174	0.192331294	0.176138811	0.327387801	-0.025508743	0.003944758	0.297493915	0.126175946	0.123998541	-0.002693482	0.145294765	0.238321948	0.258227103	0.310520757	-0.165633696	0.350704715	0.084767772	0.099273431	0.382822909	0.351667567	0.264249572	0.06026755	-0.081163046	0.32130941	1.2100694	2.752034754	3.000196208	5.966805721	1.754668571	1.240765146	5.381955347	8.89328002	1.252820786	7.369725566	526.5724995	5.822938463	12.73709386	4.36032794	197.8168226	0.920389192	0.748949504	2.081544787	5.65628828
TCGA-50-5939	7	75	0.023939428	0.239845839	0.213686611	0.505408135	0.335278867	0.175042639	0.243046607	0.329504055	0.086452141	0.041965163	0.398657983	0.15890681	0.161971604	-0.02269535	0.143549455	0.266924125	0.234343539	0.323838149	-0.023968196	0.363327138	0.118744142	0.103905731	0.431475634	0.345127766	0.295570356	0.127246296	-0.008279027	0.325464907	4.010161952	3.256927826	5.575165535	4.494160321	1.458952326	2.428741321	5.20069246	14.70549036	2.2057622	6.033484567	984.8291775	25.33103609	17.42546163	4.4307059	392.1867019	1.726014678	1.217920822	4.258334076	13.32025702
TCGA-50-5941	32	366	0.099714302	0.281086118	0.410614216	0.534037794	0.374598275	0.141649976	0.296789774	0.305322114	0.155659014	0.02909959	0.379976598	0.236853385	0.179554607	0.016589475	0.127956354	0.290743097	0.271280385	0.334892852	-0.075010861	0.373793411	0.115716352	0.164238844	0.494845742	0.359671	0.351049665	0.115829719	-0.032465834	0.357550509	7.505483548	15.09052364	19.82501011	26.41827068	32.925509	8.101990964	21.46547625	73.09197177	5.859739496	33.47116401	3850.896944	67.14426295	38.12479952	26.21730605	675.7858671	4.897417518	6.299724745	7.137822797	117.4192534
TCGA-50-5942	2	59	-0.068927365	-0.00570807	0.19785677	0.483607307	0.257735604	0.140331323	0.176977646	0.162645051	0.012278234	0.028045314	0.133713907	0.163074815	0.099137837	0.044079125	0.11872004	0.217193101	0.211566877	0.289900548	-0.053106238	0.371156837	0.02240518	0.11350484	0.297167186	0.340340482	0.287782144	0.043863342	-0.193079296	0.330420465	1.103035963	2.446995912	5.542785659	5.904438839	0.771963566	5.349539731	6.009718357	20.92553318	1.940985025	10.4006077	966.9528523	4.073868853	10.84909116	3.939373747	323.6667205	1.968592793	0.93647115	2.955096918	4.979766151
TCGA-50-5944	17	55	-0.175405486	-0.01008131	0.162138223	0.489657133	0.355939196	0.135294867	0.190874913	0.277998882	-0.010472007	-0.022624378	0.218076799	0.188080106	0.098866962	0.005382314	0.127963898	0.229958365	0.214985208	0.308972883	-0.136503036	0.370764185	0.083216933	0.138567455	0.309849476	0.343715214	0.313129455	0.070403272	-0.191621087	0.358930514	1.082840929	1.271912942	2.234613259	2.207769035	2.213589667	4.477702638	2.959621117	9.47783429	1.068856798	5.044928908	2512.829314	0.353665416	5.394874579	1.737788228	301.9738731	0.494709818	0.270201012	2.065003435	5.368088301
TCGA-50-5946	21	586	-0.309391269	0.154466748	0.125038253	0.424191138	0.230090196	0.076269097	0.129393371	0.232767347	-0.14037336	0.032030205	0.058539111	0.117465333	0.037399136	-0.025910039	0.162897295	0.16257244	0.233030278	0.291827952	-0.195019217	0.298406255	-0.09093461	0.051518988	0.147637198	0.297229119	0.255641639	0.000356174	-0.262162353	0.277109028	0.98475021	1.614234148	3.330672324	2.897620822	1.397320615	0.754474847	2.009362261	9.259811088	0.584298026	2.982618959	183.164111	5.790501813	3.236544628	2.042661234	89.99841322	0.953621426	3.666124081	0.728202753	12.80061962
TCGA-50-6590	19	831	0.060251756	0.296696153	0.344636265	0.519689193	0.330625393	0.110799697	0.250456268	0.327188982	0.1361198	0.107898363	0.395439746	0.195147398	0.178745082	-0.068486103	0.042170002	0.27627307	0.25145687	0.344736748	-0.147119972	0.302025661	0.112930324	0.00489434	0.503143449	0.341085186	0.30836875	0.156541297	-0.179951018	0.323793405	17.00778193	13.67581382	14.94565677	15.32804879	22.48638335	3.772783767	14.3189326	63.95321954	4.763821427	22.09840271	1303.328723	70.64218645	36.17318821	22.28942972	419.661853	3.26966802	10.44274418	6.138233261	109.3172291
TCGA-50-6591	28	55	-0.350602751	0.085967205	0.054425975	0.371157417	0.230059346	0.119762523	-0.015490173	0.222362906	-0.245441067	0.046786871	0.013251945	0.053570143	0.035407073	-0.184879811	0.219685691	0.122706371	0.208945448	0.255307974	-0.169526447	0.24600924	-0.111777793	-0.047199523	0.047876357	0.256039207	0.258969071	-0.012285205	-0.318497691	0.28302023	0.231969684	0.088484281	2.163188281	0.030169425	1.839271004	0.332716402	8.031760807	1.334637905	0.035703689	0.08346455	73.26536484	0.097929406	0.345265023	0.299758246	79.52243684	0.05949036	0.752044002	0.130232459	0.381325116
TCGA-50-6592	14	267	-0.093991317	0.266548284	0.366743098	0.499201328	0.325304864	0.145074171	0.239247815	0.291268495	0.045532551	0.019878963	0.321762035	0.193610662	0.177596568	0.044918616	0.132488749	0.270723724	0.236461531	0.335887302	-0.135396371	0.357234651	0.104841458	0.119475501	0.47945417	0.321649829	0.305674171	0.088347719	-0.131048225	0.33672893	3.051582978	23.93150361	30.95852692	13.64156546	11.28630093	3.35359983	11.81852658	92.24967383	4.067181864	19.28403016	1051.611061	38.58611789	24.15063263	33.87459049	420.7691601	4.167963197	8.800205869	3.702866273	59.01188335
TCGA-50-6593	29	286	-0.145401413	0.140260057	0.14679643	0.509405691	0.334655364	0.121366746	0.215135126	0.287573219	0.005880346	0.051568933	0.301433991	0.20032943	0.1357126	-0.001735071	0.045311467	0.262118661	0.231326672	0.401185623	-0.129642473	0.41640006	0.107879437	0.103467819	0.40291709	0.346355615	0.333066098	0.109178304	-0.090635685	0.339628966	4.247172349	1.118719253	1.601823091	3.963791662	1.11128864	3.993876566	3.576066947	8.968548851	0.70735908	5.552594717	1299.809103	8.352945791	12.51596624	1.781637042	188.4159314	0.697866515	0.382527472	2.079849294	5.516982945
TCGA-50-6594	17	489	-0.187260779	0.179911433	0.196983095	0.444178398	0.326422888	0.091882914	0.198267533	0.295777905	0.008868926	0.011144454	0.164563231	0.150626261	0.132334561	-0.066982481	0.000676739	0.230535518	0.283151706	0.29074911	-0.191602519	0.395895026	-0.023051057	-0.015182356	0.274884407	0.314349546	0.255708379	0.117307425	-0.123626341	0.302363086	57.25517972	2.460368025	6.748833704	2.200938268	0.246691499	2.896692386	3.052557917	12.12632701	0.298897391	3.972794682	968.9407756	1.077486751	5.295063197	5.735907148	141.2651504	0.649217867	0.51551137	5.197157615	4.731452744
TCGA-50-6595	12	98	-0.170577325	0.252344573	0.30263389	0.50800265	0.355762241	0.147438245	0.221083201	0.344119445	0.025070939	0.05004129	0.361330345	0.181415849	0.165992128	0.001118322	0.14273879	0.247734404	0.263220141	0.312330013	-0.140366901	0.343298693	0.092782039	0.051425998	0.404728338	0.334310474	0.326536462	0.153743197	-0.086459915	0.306501658	16.81103941	10.09980406	15.26576273	6.381734459	177.6909956	1.300327642	6.326069464	48.46964347	2.168509908	10.97771677	469.3423358	26.10909653	12.59057877	18.11203615	415.1373752	1.425043187	7.91365177	2.375822315	224.8393594
TCGA-50-6597	15	50	0.059395959	0.124231397	0.378390312	0.478048018	0.277877417	0.083033964	0.190908725	0.245769832	0.050480709	-0.021536155	0.091605388	0.168394076	0.140001919	0.023271552	0.127493383	0.256602641	0.260736209	0.349988145	-0.15772242	0.371762564	0.042725561	-0.011593235	0.362019534	0.376989003	0.216369264	0.04845127	-0.086650766	0.337655168	1.416568072	1.776516561	22.14779555	25.41059066	6.846203367	1.580134844	21.34949239	61.36163628	6.620479532	23.4112361	1049.251303	56.44603737	68.55706561	11.42988867	581.6493637	1.660507083	3.461108807	1.799076814	20.6959365
TCGA-50-6673	18	84	-0.104139819	0.104744368	0.170621549	0.523749204	0.338175878	0.110107982	0.169849099	0.310759998	-0.036616635	-0.015648448	0.235545156	0.146190901	0.130478623	0.026939138	0.078789165	0.237394195	0.25185517	0.334591032	-0.096367213	0.335810351	0.044229226	0.105500219	0.362392404	0.356367213	0.277519772	0.111310024	-0.136288804	0.324110963	0.92019082	1.251484472	2.241876246	9.366998893	1.283675369	1.426978109	3.826923343	5.553902681	0.937239112	5.605899096	782.2511475	9.024023372	25.99515348	2.767646532	252.6520173	0.8481379	0.846776671	3.151872671	8.176246026
TCGA-50-7109	21	236	-0.058690423	0.178047961	0.351979197	0.473957073	0.24315477	0.151687247	0.179429238	0.213324021	0.036447582	-0.00408257	0.17127084	0.109144546	0.101404664	-0.009056855	0.164202156	0.268660516	0.198503246	0.344969306	-0.149341475	0.316532711	0.033654608	0.022747342	0.3489122	0.341606815	0.266444053	0.027609246	-0.149266714	0.340622393	1.284201321	6.368678421	23.68449076	12.80285507	49.07680371	2.016368982	11.39112516	37.88830922	3.23800172	19.49498125	599.7508022	17.20963567	17.98465578	12.07953351	261.4858121	3.556530496	3.232843884	2.756269085	31.78920449
TCGA-50-8457	3	53	0.146313506	0.119217651	0.349556491	0.527148316	0.297155511	0.1520714	0.26549079	0.256022353	0.165849502	-0.003896267	0.293506353	0.198836892	0.155331348	-0.03034144	0.06212253	0.255358374	0.239326318	0.311983555	0.004148189	0.350694837	0.091588858	0.174747974	0.440548848	0.365147889	0.306086153	0.095501555	-0.131292017	0.355191409	1.456859292	5.452134092	14.90918412	13.95440011	2.164982909	10.24117184	16.35688084	63.80059916	11.81061657	16.79539148	1839.257308	22.59824488	27.99070807	11.71677732	407.8479999	2.384534531	2.416429121	7.695214223	16.8026454
TCGA-50-8459	4	76	0.074435642	0.122801889	0.246157006	0.538217968	0.365684727	0.173302444	0.253742942	0.298471471	0.099913189	0.044655286	0.435858167	0.211199309	0.203507489	0.026859536	0.049860437	0.305488905	0.225498334	0.394821808	-0.107521176	0.391294975	0.229317067	0.14135233	0.511242898	0.378376436	0.358885706	0.128533815	-0.170939317	0.41103129	1.114058546	3.188687204	5.364123392	12.39830151	1.725736513	5.514574889	9.585878561	24.17111635	2.915001598	11.45080406	1978.770468	11.70614677	39.43115243	4.590253008	314.3359759	1.15035323	1.526224486	3.346995051	6.498457285
TCGA-50-8460	8	31	0.050365692	0.106717794	0.322066864	0.525163065	0.26254255	0.191707732	0.240090384	0.278196268	0.057406248	0.018345526	0.252367431	0.194340474	0.128535674	0.003722785	0.05644498	0.270088114	0.298611065	0.319368579	-0.096296912	0.402612022	0.130257544	0.19179466	0.431214068	0.374026951	0.281140628	0.047220013	-0.133731214	0.374143787	1.563208347	38.07868421	7.528916017	13.79928509	2.618346905	5.114081778	12.39373334	28.44003791	4.923424071	13.85388871	1831.436589	22.03877374	20.31112769	10.37844022	387.6180263	1.962536703	1.556539628	2.727967979	3.781967747
TCGA-51-4079	8	365	-0.08652466	0.257542637	0.247507825	0.494988687	0.320990463	0.167478133	0.186960207	0.282017304	-0.008429445	0.02040203	0.185986715	0.130250395	0.124079501	-0.031008869	0.183823163	0.234318932	0.307362271	0.287564701	-0.119478231	0.358726142	0.036022551	0.060063275	0.302260338	0.300902189	0.230382239	0.094967348	-0.132333259	0.325701762	9.092251564	3.591420428	12.2268162	5.229409726	10.29570039	0.670104553	3.632850625	16.92349577	1.176274979	5.450012849	459.8942094	9.429024263	8.951646105	11.26361071	222.4602516	1.253654129	1.861908305	2.693558497	35.80719953
TCGA-51-4080	10	264	-0.265396284	0.180394795	0.146782001	0.378670133	0.324974915	0.115545713	0.110016849	0.232940804	-0.111541121	0.062047267	0.081035147	0.051896155	0.055204855	-0.078816318	0.129918581	0.192189421	0.304962291	0.252664862	-0.135395553	0.3260473	-0.027664299	-0.031646463	0.190791302	0.273834903	0.176891033	0.012579855	-0.26036857	0.315420035	2.567776911	1.162128761	1.986855982	1.023088438	1.84909499	0.277448114	1.04093369	4.833036858	0.40689585	1.614721425	179.7308124	5.455030056	2.546047581	3.566163233	129.5145736	0.310051746	0.550642161	1.162202444	9.420226274
TCGA-51-4081	17	185	-0.322848847	0.097650155	0.066924417	0.430712543	0.314159669	0.117684669	0.061952018	0.223462754	-0.217607196	0.097588163	0.091213045	0.083540608	0.03276685	-0.027831253	0.074262952	0.162244232	0.276377813	0.278666763	-0.208399267	0.320870187	-0.040811696	-0.004595911	0.149854763	0.264313857	0.215892864	0.041352136	-0.149730488	0.366925287	2.713330132	0.851617477	0.775095478	0.618026307	0.358200255	0.428083299	0.605639704	1.767692239	0.126102886	0.672123124	67.6075993	1.936926227	1.312703628	0.80463082	66.18239743	0.27840332	0.654323776	0.334084755	1.835032896
TCGA-52-7622	14	239	0.011990806	0.29197172	0.33247305	0.503864746	0.363188757	0.165471486	0.227567686	0.319799371	0.076650155	0.081528759	0.29665138	0.192002235	0.13301095	-0.025030852	0.101697357	0.268411347	0.286083208	0.303911689	-0.000732354	0.390185719	0.103370873	0.115355525	0.433845547	0.311850294	0.280276746	0.11456258	-0.126307021	0.348082461	26.46494579	12.90975473	34.32435727	11.14895443	17.85148998	4.152442539	9.043971003	44.34790214	4.603006114	13.01932558	1133.861875	33.91482264	18.86830208	16.04823228	299.6012792	3.472561869	3.335039681	4.691588754	88.63586411
TCGA-52-7810	22	379	-0.348482362	0.159401495	0.097641965	0.46061349	0.300053511	0.105117662	0.018707186	0.217640179	-0.227523887	0.033387527	0.079611095	0.056955303	0.05938078	0.00251737	0.104821924	0.215103944	0.299720154	0.324976486	-0.176956767	0.318123146	-0.022038733	0.007247053	0.16559494	0.280677077	0.189651143	0.062038426	-0.210459378	0.297799587	1.201359587	1.917250647	0.447130453	0.446834267	0.141438902	0.116242349	0.443284638	4.270669075	0.09792617	0.512785518	60.8250043	975.1092459	1.74354707	1.101695595	127.3052717	0.065266792	0.216328394	1.161822519	1.529596781
TCGA-52-7811	14	140	-0.190434808	0.219298298	0.189942903	0.508944724	0.346802642	0.136093323	0.156628234	0.306622449	-0.047518274	0.032721671	0.259301536	0.135391319	0.090064179	-0.034178758	0.127552654	0.193880963	0.273944068	0.288551752	-0.094484598	0.370593368	0.069947556	0.022724408	0.347122317	0.313354486	0.222586537	0.103569328	-0.091097521	0.349367152	1.989415721	3.582173153	8.399404912	3.424707109	6.265347885	1.274295219	2.528980501	11.51826025	0.67228757	3.215059572	410.2162943	8.345305539	5.741829971	4.88638533	316.3230687	0.780126746	1.124962876	3.698626836	34.37527539
TCGA-52-7812	7	263	-0.104590104	0.369374385	0.384608545	0.482139844	0.25042502	0.145853126	0.257999243	0.295166002	0.00499691	0.026424063	0.214557926	0.152512213	0.147770297	-0.00332201	0.146854658	0.276199527	0.235579895	0.338771797	-0.131529975	0.339771454	0.065478227	0.049001422	0.381723103	0.31223952	0.248004341	0.095221224	-0.1639468	0.273958044	14.50673267	8.469076397	41.10566086	17.86378768	23.23399489	6.655480685	13.05663153	82.22335708	8.671856283	16.34375124	1267.735363	26.47311577	17.17458723	38.08972507	302.1463622	2.765359611	5.745077533	2.017523714	72.81550065
TCGA-53-7624	18	745	-0.240096378	0.243593541	0.201448266	0.463477214	0.25110139	0.144297076	0.173659624	0.273058143	-0.057601678	0.030045268	0.122777336	0.092980068	0.072062378	-0.075192447	0.142005614	0.235061156	0.23187303	0.26483007	-0.212663564	0.332570279	0.027377323	-0.092567592	0.252739018	0.289800833	0.253665099	0.074709692	-0.182934804	0.284621055	5.705041251	4.284774799	8.627457284	4.917410423	36.91159626	1.22814373	4.848739099	60.77822774	2.111245114	5.796001555	317.256025	20.68355541	17.89895131	8.521839851	388.5523952	1.144415186	3.81709269	1.065247349	147.144541
TCGA-53-7626	10	1050	0.067422077	0.26704006	0.386839901	0.532931819	0.334584193	0.165737108	0.292517686	0.293283648	0.129751295	0.025299498	0.320426922	0.228574142	0.1679414	-0.025288875	0.140942014	0.291755532	0.243042398	0.286955603	0.051636804	0.378290812	0.105371375	0.301410752	0.477314886	0.343090283	0.32797597	0.097540274	-0.076469729	0.346444438	2.816055522	9.216850451	18.7981733	17.48646455	8.738727579	6.460257626	17.52545192	58.95633459	8.195798192	23.33324898	2299.345377	62.49415491	28.43337597	22.37593053	458.9606293	4.306514031	2.742890117	11.08916119	29.75529424
TCGA-53-7813	20	149	0.022162608	0.230076445	0.326174982	0.463871158	0.215177677	0.119204365	0.146303505	0.17205557	0.053595479	0.031623689	0.045972111	0.068238515	0.069051551	-0.005280415	0.213706819	0.248314508	0.238669432	0.354169337	-0.090795983	0.337036511	-0.002120954	0.011406435	0.268019349	0.290646908	0.252196672	0.008410121	-0.161882185	0.277173886	1.416913695	2.464699573	30.32050467	19.20820765	17.66697345	2.716964882	10.42747353	42.99252034	1.326018836	16.4987167	468.7148887	25.50391168	20.48906967	6.861492645	136.7858358	4.035618971	2.933474863	2.47293734	15.7518814
TCGA-53-A4EZ	23	453	-0.12891313	0.16589757	0.202708038	0.376465719	0.185793847	0.068553038	0.091069678	0.242888955	-0.05522411	0.073228589	0.090699881	0.109166185	0.025473482	-0.03988023	0.100126015	0.218324246	0.227206524	0.360339297	-0.181478151	0.398134477	-0.016963379	-0.081415521	0.221312981	0.325203553	0.175847222	0.030249815	-0.20572806	0.28335138	1.565054766	1.349871047	5.889458112	5.069971992	2.949096696	1.467931179	3.72784323	12.6616831	1.688214354	4.405192399	203.4183337	6.883171356	5.346673389	5.056591167	278.1666919	0.574942957	1.271662632	0.998580916	9.396007785
TCGA-55-1592	22	488	-0.174616575	0.101610044	0.172837875	0.474613979	0.338842089	0.134670489	0.1538963	0.281925279	0.008816889	-0.007621431	0.31057172	0.166832811	0.09967296	-0.037922104	0.059673969	0.239241505	0.232980369	0.273944663	-0.10696414	0.425220721	0.075963449	0.13121492	0.372148132	0.34417221	0.280790998	0.079776866	-0.185505242	0.348193011	2.103042473	2.425787217	4.044574818	3.975599983	2.898762559	3.934715111	3.691588756	11.09455074	1.373628142	5.883870423	1328.05808	2.274119426	6.7235718	4.102014578	287.0845906	1.404785708	1.250808207	3.77085278	18.1846678
TCGA-55-1596	28	178	-0.132496862	0.197338366	0.248741643	0.42362336	0.293293747	0.102888196	0.10689169	0.268507323	-0.071523439	-0.013487477	0.154456442	0.05769418	0.092966006	0.014979691	0.105661684	0.229169959	0.247838198	0.299351125	-0.16456441	0.337048202	0.013457534	0.001522634	0.259947821	0.348348407	0.17880816	0.01973599	-0.121944958	0.273826997	1.165370914	4.191081009	5.66272753	5.390152285	15.81117513	1.259802736	4.469487683	13.62935764	2.295709886	7.013558667	481.4857186	8.555900759	6.778680924	6.297200536	411.9066971	1.700885759	1.638563964	1.561047922	24.82295177
TCGA-55-5899	19	387	-0.168074823	0.207281555	0.310623287	0.466632647	0.340920662	0.165484941	0.14639866	0.312414423	-0.046599974	0.062879384	0.264517366	0.119317431	0.087514451	0.056931219	0.077951559	0.218251593	0.233944474	0.364234621	-0.155756063	0.297558976	-0.003984893	0.016625993	0.334230774	0.371480738	0.250049871	0.064583184	-0.277039685	0.321521412	2.091687246	6.826504979	14.03780001	7.393399254	9.231077746	1.314200637	6.519703523	27.98489031	4.122773061	10.11759697	565.3501651	7.604570588	10.4561128	14.17799542	381.5863009	1.807359328	4.661554717	3.262710104	46.70023636
TCGA-55-6543	10	23	-0.131616416	0.063115974	0.199844114	0.485847288	0.347447653	0.123239656	0.224095434	0.32272719	-0.006158325	-0.018359807	0.318623268	0.144583483	0.115766342	-0.023416082	0.088312181	0.269027205	0.218751404	0.31368417	-0.084720579	0.380874125	0.102666814	0.140784678	0.430139909	0.338627226	0.300025034	0.059348979	-0.043414565	0.368380509	3.732603862	2.093847621	4.628662156	3.689125688	25.07525299	3.801180863	3.597334737	12.74369539	0.97019045	6.274842045	1055.608645	0.230626451	9.979896871	4.34423959	256.1875662	1.057496436	0.656264842	2.508243248	11.33332594
TCGA-55-6642	15	123	0.075408586	0.190108724	0.344087768	0.51752714	0.33627057	0.14827313	0.207282423	0.282383161	0.162031139	0.058763752	0.290804246	0.106758281	0.150426635	-0.02968232	0.136948668	0.237656481	0.228890347	0.381660892	-0.141370772	0.342988228	0.05419241	0.125218113	0.391366428	0.351291368	0.32447778	0.09802859	-0.114615212	0.346366189	1.977122002	8.335953389	28.67886465	11.54826279	7.248913442	2.443413306	10.49628824	54.43861712	3.899247722	14.38589	547.4264207	4.023861993	18.73264292	12.34930381	259.1140463	2.926876221	3.02465329	10.15389263	15.97767113
TCGA-55-6712	21	128	0.032037281	0.293876418	0.380353891	0.528711167	0.332567247	0.1376543	0.301962522	0.332678546	0.135146192	0.033356373	0.333518116	0.188926956	0.178470948	-0.020877975	0.112811243	0.281003669	0.234441484	0.275553962	-0.110858816	0.343782751	0.060594777	0.152959529	0.44917116	0.372362279	0.31077522	0.126731054	-0.10773211	0.347461243	6.841115646	15.83979909	21.66548452	17.15307454	54.03885673	4.956301393	18.80202234	94.45554612	16.6898597	19.89513167	2079.124575	44.51955818	25.42569368	20.96503093	588.8423178	4.334108058	3.229000807	4.141678601	38.80841616
TCGA-55-6968	12	460	-0.041528141	0.275674048	0.318807382	0.471798223	0.250006338	0.158971692	0.170176643	0.297576315	0.069330478	0.058499924	0.309070952	0.165485641	0.117437544	-0.060205182	0.102263449	0.247153675	0.217965085	0.279926258	-0.214454585	0.376152718	0.056346236	-0.031992137	0.413300002	0.315892019	0.287614737	0.0895224	-0.260814253	0.343080526	5.386016377	11.59023952	31.19073098	12.72401398	12.78918529	2.602158237	11.16881082	41.39458274	8.030986995	17.60066853	929.4285321	18.76589718	26.64139483	22.91833416	234.4051467	3.07997989	10.38409317	5.366568783	62.01025906
TCGA-55-6970	13	176	-0.017471692	0.256248504	0.296578887	0.50227546	0.320561571	0.129799329	0.239161144	0.268672328	0.093742243	0.01618748	0.239353979	0.196034563	0.129289857	-0.065191202	0.175549389	0.261747822	0.232354824	0.33467576	-0.031426853	0.350053873	0.119610811	0.114204143	0.407907294	0.349609937	0.236711936	0.065937192	-0.061535805	0.316507919	3.519227679	4.39091628	9.770408513	8.261647737	9.256542155	3.197293636	9.011597672	25.44059721	4.011142641	12.05466482	949.5203558	23.23095856	16.21323867	8.370537769	285.5752709	2.811553362	1.718899768	6.034550444	28.602972
TCGA-55-6971	22	203	0.173423072	0.29628755	0.407226129	0.529792985	0.338031572	0.165486919	0.331456919	0.283620076	0.179607731	0.050251327	0.384371595	0.219048106	0.186847414	-0.023114557	0.170432724	0.29316341	0.233560896	0.396994109	0.002383455	0.375443725	0.164384326	0.20034487	0.511158287	0.363542167	0.31263779	0.100784825	-0.078717533	0.377433309	4.160373271	18.31771724	41.40620594	26.75927335	33.01813076	7.874496318	21.12860274	75.63034307	5.096565663	27.09045223	1556.168327	48.26165145	42.99442929	31.65580896	387.0566563	7.007979636	10.16826118	10.19278039	41.02270841
TCGA-55-6972	18	264	-0.245693955	-0.015746287	0.177382005	0.383766304	0.184159034	0.076584005	0.0464415	0.188103763	-0.195077104	-0.07335303	-0.068830133	0.046374232	0.011334612	-0.030893579	-0.010455953	0.142370687	0.187107955	0.279244723	-0.122252692	0.29913096	-0.083566433	-0.056582692	0.058105911	0.303488988	0.099282238	-0.052114051	-0.167519468	0.230144163	0.249679133	3.777833803	2.916041878	1.058067958	1.585754717	0.462035187	0.856538136	6.303104572	0.326650279	1.323591861	174.786609	0.328514461	0.960028327	5.484929827	96.85080138	0.589628744	0.18179898	0.564388414	1.671675396
TCGA-55-6975	13	85	-0.064275771	0.221493637	0.219349386	0.504025182	0.319427261	0.174827632	0.156356075	0.273202514	-0.026009714	0.066278439	0.165432013	0.089265348	0.11494785	-0.007301996	0.148124293	0.207119233	0.218689788	0.328614261	-0.098775818	0.317181708	0.043827159	0.017042179	0.30641259	0.33446789	0.258852525	0.094414536	-0.091146454	0.321169468	0.617449132	2.309951766	5.892702459	5.334654162	1.256483423	0.490817959	5.021919611	18.86617458	3.181475479	6.391462729	299.9266879	8.289955759	7.394535016	4.966536294	187.8865125	0.95253283	1.200308183	2.147255237	12.31075961
TCGA-55-6978	4	56	-0.078131978	0.34994383	0.454334776	0.54241029	0.372075308	0.168227365	0.352640435	0.329047164	0.07735094	0.068196911	0.427790416	0.227360802	0.216268934	-0.017046874	0.150631966	0.268929878	0.241539322	0.312280542	-0.079587202	0.347815192	0.130266264	0.077008457	0.478933284	0.338429601	0.351672407	0.173915972	-0.100240863	0.339586532	21.9092555	21.02912375	63.74335808	21.01031005	87.74416055	5.901524746	21.15222574	131.547986	16.32811871	31.51847798	1292.190111	51.19127357	28.40962438	46.16924224	449.5296943	7.765948812	8.917655183	5.333403809	279.4195772
TCGA-55-6979	13	536	0.056169508	0.302363454	0.388445135	0.525199523	0.303325726	0.158339712	0.329118219	0.341698337	0.105355232	0.044705046	0.409645218	0.246240212	0.208011942	0.045233938	0.164869193	0.29589632	0.248598148	0.32817891	-0.094128538	0.391971062	0.142558346	0.14047155	0.533007854	0.346239669	0.344228838	0.109217666	-0.17526032	0.344325082	14.41487368	10.52057283	20.50835825	25.97567385	65.69050553	6.865882026	18.6409759	79.86647768	3.949914409	31.55523072	2197.150791	93.10150359	39.02718283	24.65551084	499.269975	5.696168256	8.116970709	5.860329087	249.1046934
TCGA-55-6980	15	30	-0.142028023	0.090773238	0.318495075	0.526937587	0.342129124	0.129426583	0.25289017	0.261884613	0.018129155	0.043407149	0.311231169	0.207671223	0.17194789	-0.001896976	0.070798952	0.308247318	0.252562396	0.349931196	-0.018029777	0.370686476	0.128205943	0.170242057	0.452862179	0.403612766	0.348193446	0.105253283	-0.102211644	0.390044997	3.196865757	3.825982934	7.215307923	17.58735666	15.63504192	5.379534808	12.65791683	30.06772637	4.010180027	21.14174025	2313.375294	0.593825666	20.40442494	5.576967006	537.3575905	2.316104867	0.998503655	6.281747163	21.34921705
TCGA-55-6981	24	203	-0.057210342	0.097380845	0.174304379	0.479812706	0.323247805	0.088071289	0.184747733	0.286486072	0.00572905	0.03868927	0.225343376	0.152957751	0.112773697	0.004103291	0.10558382	0.242755399	0.256908414	0.290214483	-0.134422589	0.366371116	0.025778324	0.137695641	0.301745283	0.34635458	0.264656298	0.047258032	-0.150922309	0.335951666	2.607779772	1.540169548	1.113657271	18.64758563	7.30296892	2.695856409	2.870604334	3.977170627	0.583414543	3.676461896	615.4111844	13.63658153	6.319956595	1.703716964	156.6336529	0.644544289	0.586419267	2.249800125	2.404363321
TCGA-55-6982	22	216	-0.029077379	0.202574419	0.203315977	0.509214542	0.385762046	0.096583475	0.221844118	0.28213296	0.025184904	0.053056423	0.351325651	0.189586792	0.145251509	-0.005003196	0.089993847	0.279082647	0.265203836	0.39816683	-0.183439716	0.361460851	0.08341415	0.045336934	0.414473343	0.340279915	0.298778582	0.095423694	-0.12632728	0.333008027	2.584100841	5.147165851	4.984709628	4.406918323	39.81891978	3.322990843	4.573378318	23.0513069	1.084602191	7.358273987	1482.754499	14.58327689	16.43491714	4.727379764	408.4223622	1.307329445	2.750469966	2.666991657	46.70508336
TCGA-55-6983	6	106	0.169747221	0.199812522	0.389429164	0.503809459	0.26431234	0.126431026	0.226931652	0.253049159	0.155705879	0.028669608	0.227614657	0.159437098	0.149124188	-0.068972705	0.124432139	0.255735425	0.257112708	0.378827316	-0.088502227	0.358241658	0.064885754	0.08311146	0.381008792	0.358680261	0.307426172	0.058691091	-0.202763544	0.317694282	1.31697458	6.192123056	17.01299238	15.83832936	4.690926272	3.388035145	15.52089449	44.24921146	8.768115452	17.22288635	884.8768733	194.0673416	25.89461976	13.50641839	239.6148243	2.046743653	1.526970146	5.474257058	5.828065901
TCGA-55-6984	6	32	0.001066967	0.160802678	0.220173981	0.475163817	0.297826291	0.064352482	0.150466204	0.227231437	0.010537494	-0.005838659	0.105561482	0.089144704	0.114651566	0.07931247	0.136259739	0.21951733	0.23091172	0.371661744	-0.080307399	0.313602906	0.010609956	0.058611854	0.306634136	0.345051735	0.262943346	0.047653147	-0.104690329	0.315332494	1.066452839	1.997819782	2.686163986	4.401423444	1.253886041	1.598281525	4.986435045	7.726610694	1.302204579	5.005960162	241.1064721	8.866974201	22.59865658	3.921978006	167.876525	0.421898774	0.424761321	1.730125887	1.572917177
TCGA-55-6985	13	438	-0.024071757	0.219499426	0.336515285	0.522986999	0.311607906	0.107701772	0.257935698	0.263541952	0.05327682	0.014606413	0.296880714	0.168074436	0.158404009	-0.012538904	0.164977149	0.272948381	0.245599097	0.316099592	0.018234149	0.384767223	0.056876298	0.174369147	0.436277137	0.332805833	0.29243355	0.098644618	-0.109316498	0.344759313	4.374660433	10.72759641	18.25137064	13.16408429	11.31031458	4.031930505	13.12836824	58.01227733	2.871971767	15.28237336	1171.47215	25.0261739	24.68170919	21.82247743	337.3309937	3.408270588	5.042028289	4.989977108	62.91916955
TCGA-55-6986	0	23	-0.046074435	0.103568107	0.24658078	0.473315076	0.291350579	0.114760402	0.209672744	0.272541918	0.008952404	-0.007198657	0.222821063	0.15185354	0.114707709	-0.040737537	0.131310477	0.248311	0.24497217	0.313778182	-0.065874885	0.36807215	0.07477491	0.078318815	0.35070807	0.377630383	0.268092674	0.022009258	-0.169598264	0.341692699	1.934069361	2.738846054	4.601672807	6.287517243	1.348215127	4.892972025	6.603186305	14.47647904	1.340161413	7.51895206	1385.201213	6.539711491	9.557672892	4.164779693	306.2686862	1.391465018	0.565185874	2.84162374	3.738545519
TCGA-55-6987	7	214	0.211360109	0.335075982	0.486392805	0.525805592	0.322663409	0.166254691	0.330916285	0.314996022	0.223606691	0.068073974	0.394094186	0.222366172	0.225832979	-0.020732771	0.1898751	0.313353712	0.256297382	0.306652648	-0.043606604	0.40933925	0.173637284	0.154414851	0.531338658	0.358843303	0.339105976	0.130376445	-0.092361433	0.377802597	8.779801611	25.59597029	61.0364759	32.61095057	74.1590361	10.59556654	32.90663025	153.1870586	8.199760305	45.64024953	2261.300043	90.39923068	55.41814362	74.81687868	401.3049765	8.394479193	10.86652403	8.927928235	67.16321175
TCGA-55-7227	-	152	-0.101061995	0.198156264	0.330264885	0.539220351	0.315684473	0.17964492	0.286024611	0.280146677	0.050854483	0.061928535	0.365520255	0.208181223	0.144899906	-0.00013117	0.117547885	0.294784889	0.238289407	0.32357132	-0.121505737	0.36673461	0.11414535	0.151707772	0.449868562	0.367747932	0.334741683	0.087067144	-0.108122133	0.351082864	6.333392427	4.653717144	14.96527607	14.00300112	6.356777328	6.703573097	13.92688393	25.77611302	5.288125221	19.87377614	1605.400453	11.56661911	20.75014353	10.88731663	297.5125912	1.627547163	2.517742866	3.504724713	27.07016482
TCGA-55-7281	18	436	-0.111102142	0.177856105	0.292730905	0.521665186	0.305859958	0.146938812	0.227515346	0.298342218	0.028560191	0.038140897	0.341211236	0.198516058	0.147673138	0.048378649	0.109450085	0.30163257	0.234734143	0.343754325	-0.018829662	0.405199633	0.13629928	0.172431942	0.454518845	0.353542961	0.348745149	0.094560527	-0.165144061	0.32983083	1.25204398	3.750632416	10.78107171	9.652745188	28.30812294	4.073683429	7.62718579	31.36975022	1.680755489	9.749505041	2091.845981	11.54853747	22.28967271	9.734305717	298.3357989	1.29345862	1.917211938	3.620454236	38.41193904
TCGA-55-7283	18	211	-0.184386936	0.129078451	0.292013983	0.485209576	0.316626788	0.105864856	0.217882965	0.287926058	-0.034809185	0.008890591	0.238756595	0.184286132	0.093543289	-0.037238221	0.144050477	0.243411936	0.250992209	0.304718686	-0.039309606	0.351591285	0.036285432	0.166047626	0.354087586	0.334255634	0.276984561	0.041270652	-0.126158614	0.315958028	1.567690138	7.11437176	10.33994582	7.899005638	4.943907611	2.954822785	7.740692234	38.21785697	3.195061048	11.28518654	2017.964239	1.974664903	10.61122824	14.97037151	419.8103162	2.958250698	1.469412879	2.791026394	15.83269825
TCGA-55-7284	10	40	-0.13242352	0.089235305	0.24889985	0.518387473	0.340894888	0.103595329	0.244482975	0.281309816	0.006976034	-0.010854225	0.235967835	0.182291535	0.130731753	0.051583778	0.145798143	0.23284831	0.229284041	0.371150776	-0.098604845	0.361519901	0.092923976	0.132644204	0.392003886	0.351102151	0.320445962	0.082397383	-0.133474055	0.362501543	2.575184762	6.43016601	10.34797486	7.425864779	3.336993811	4.135308296	6.348374985	19.47211969	1.617885823	10.04844059	1201.363028	1.694355365	37.47685828	8.736544118	558.235621	1.937578173	0.769784405	3.233055926	11.65872712
TCGA-55-7570	10	355	-0.164501959	0.16128279	0.210250135	0.418737275	0.224198945	0.182826822	0.013336402	0.242164597	-0.074520028	0.034992956	0.05496199	0.016677378	0.016806057	-0.051844845	0.140451948	0.184537521	0.208011505	0.292370389	-0.131646482	0.292606135	-0.09272963	-0.011936485	0.186319971	0.296528546	0.180395473	0.01985939	-0.260202054	0.28483332	0.967467085	2.393891264	3.392684822	3.512545162	2.66201397	0.620789701	3.067040391	10.63867596	0.772754199	4.460107875	179.7611128	7.761897794	5.517410915	5.257378973	83.45266156	1.320881483	1.533231386	0.961731346	7.452804579
TCGA-55-7573	16	50	0.109738034	0.084348281	0.268562045	0.515668611	0.306425808	0.11229162	0.22076371	0.242198314	0.118550497	0.011527496	0.246889495	0.17191083	0.119777187	0.01019847	0.083560767	0.275542188	0.237302224	0.281819945	-0.027119983	0.385302973	0.039965577	0.111847207	0.3720722	0.344142728	0.329078842	0.06423615	-0.183561088	0.349255709	1.694915364	2.592410302	6.975579889	11.5681325	2.952071938	12.28489961	12.58167608	30.57298627	3.007984273	19.65288972	2311.909025	54.66426221	20.15983811	5.471743228	391.0719177	1.630498921	1.31749479	5.241634841	15.36800966
TCGA-55-7574	11	247	0.234582577	0.299503646	0.413734067	0.535542036	0.275470984	0.156518304	0.309288945	0.281207881	0.259521226	0.037187561	0.2810206	0.20504513	0.19387066	-0.053030862	0.109311145	0.276200675	0.217886085	0.333603605	-0.007542413	0.356226982	0.094851161	0.150585793	0.450717138	0.350559671	0.315244797	0.093323009	-0.139356614	0.363170633	2.325130297	7.625433444	15.06425029	21.1935537	5.723432959	7.527687961	22.96919904	60.09829501	8.577987106	20.99001814	870.105711	113.2925404	26.86380843	15.81273443	371.7446378	4.485935872	2.25134329	9.621185244	21.2544859
TCGA-55-7576	19	371	-0.09214116	0.192708685	0.261486642	0.512856551	0.349499025	0.102631081	0.18870562	0.300008213	0.042261052	0.015090853	0.286455959	0.176934156	0.120322381	-0.052841534	0.13244981	0.218557785	0.234795356	0.342260935	-0.136649462	0.367271449	0.061197292	0.119836669	0.373607096	0.334046384	0.285704044	0.079867106	-0.107154236	0.337150902	2.330495025	3.204829247	7.15199902	6.833299032	2.206241268	2.53057029	7.480601316	23.17875617	3.985114748	9.905282531	965.2935889	12.58908256	11.71160004	6.214486638	251.7262047	1.757136837	1.306246784	3.029454982	14.40458975
TCGA-55-7724	11	213	0.005370728	0.300750026	0.2829934	0.51194377	0.392560938	0.182498099	0.246515869	0.325608556	0.126848238	0.093892194	0.327437019	0.177555487	0.143331001	0.005399517	0.174504401	0.286911383	0.279617876	0.245819307	-0.04296448	0.417189231	0.141420622	0.186957229	0.404591425	0.296094827	0.322564028	0.139856288	-0.063084524	0.392404283	3.148751433	5.418199243	17.67855242	10.54965976	43.45656816	3.84320969	11.89050693	34.68692827	6.692347713	14.46149481	1561.769091	36.34183477	28.71154504	7.790646992	231.241242	2.248931793	0.881206471	3.983918528	31.49603119
TCGA-55-7725	6	116	0.024846493	0.193894634	0.333512485	0.505021178	0.27151588	0.192122812	0.245804403	0.264312059	0.13087832	0.040922828	0.23907588	0.181146006	0.148067027	-0.014070313	0.144309864	0.304922632	0.267740101	0.258865954	-0.020901216	0.367593958	0.064633648	0.142712796	0.385369958	0.319190079	0.277705096	0.100431122	-0.155496188	0.342019714	3.988825273	4.016559031	15.5890677	17.32020324	11.97938868	3.649659593	14.80502989	117.7585727	4.868807955	24.70043	1940.3717	103.7359809	37.28980989	4.878158046	287.97393	4.370007594	0.870624575	3.90407733	37.77914633
TCGA-55-7726	23	109	-0.152173881	0.215250266	0.154824132	0.500707511	0.346604222	0.160564925	0.198714644	0.283159801	0.00800229	0.099166441	0.288341091	0.163356456	0.147978877	-0.027538626	0.126860195	0.276081261	0.263088508	0.328925352	-0.105332947	0.345813958	0.080508259	0.069840035	0.351035183	0.274544309	0.29996803	0.134385297	-0.121348587	0.351643937	1.524043738	0.873786641	3.159935506	2.999792147	2.84471978	1.176122849	2.201396511	8.634920286	0.68083582	4.092661507	720.2929533	8.083268642	10.11095815	2.9397128	149.3012471	0.617856636	0.849453442	1.81120929	20.09404382
TCGA-55-7727	12	220	0.038692617	0.280237686	0.271894681	0.504809085	0.280124722	0.176243999	0.222315127	0.261205059	0.14517728	0.086327189	0.254250525	0.137562832	0.115070107	-0.050391206	0.205291156	0.257289232	0.245632372	0.263127109	-0.116001673	0.40075003	0.027663405	0.131672862	0.316925135	0.303893875	0.252859728	0.049563733	-0.168915845	0.305249073	3.326484574	2.026570411	11.29371351	17.05186832	5.511699778	3.379606784	12.1806307	27.6315815	5.294439812	18.22178548	1483.241168	57.05313337	23.95162549	3.723614191	221.0071411	2.955970724	1.08229722	3.320655209	19.0953965
TCGA-55-7728	1	87	0.10298294	0.157790887	0.325254607	0.532769928	0.331301731	0.114331189	0.3106054	0.326348845	0.174776459	0.006724883	0.347533861	0.221366347	0.157085088	0.102673871	0.088358657	0.331371039	0.243476504	0.404821447	0.0159187	0.381539697	0.205773839	0.101715047	0.558052752	0.397022738	0.302933676	0.101969233	-0.089309832	0.397678338	3.230213871	3.567775435	11.75077615	18.83605405	5.251490276	8.035549555	13.83996288	50.19670018	2.15108481	16.73230992	1767.988265	36.92507358	52.226019	14.84748345	414.4263007	1.895180181	2.043956641	6.28944765	13.65997452
TCGA-55-7815	25	126	-0.054052462	0.315049912	0.29158633	0.511029522	0.341745648	0.185036155	0.220245721	0.296620537	0.114960296	0.12792934	0.350474583	0.146253081	0.147806418	0.035194356	0.234797709	0.268079893	0.274972201	0.294464399	-0.123803292	0.39892177	0.123605379	0.086551978	0.395441371	0.315189122	0.306180324	0.106012869	0.001885379	0.303203458	3.053354431	1.610429799	17.92239796	17.29341213	3.806903317	1.68157696	11.79631185	22.55763237	7.442075214	23.0770688	846.436446	16.87024871	22.64533317	2.205232731	120.7102393	3.578724891	0.576308878	3.94998583	28.34517893
TCGA-55-7816	-	2	-0.12097902	0.032349573	0.28375172	0.505777456	0.329490309	0.211843977	0.30660931	0.342690027	0.078115321	-0.000790752	0.329939381	0.288375293	0.172789284	-0.070626935	0.062653328	0.260366763	0.243368459	0.243319352	-0.151010065	0.496670178	0.191730705	0.106250859	0.483640421	0.395616063	0.36249146	0.146224312	-0.16775327	0.385286457	3.767457805	6.392645399	14.04176381	7.478284335	6.855338057	9.256769954	7.116774306	28.60372017	4.359329959	12.14703591	1782.106307	5.035130276	19.05928997	19.21945207	465.5211403	2.0622847	4.327223355	9.723151253	102.139896
TCGA-55-7903	7	142	-0.16218412	0.182262873	0.342640126	0.498560659	0.319842209	0.096300393	0.261936188	0.27091096	-0.006266823	0.025265506	0.212145385	0.152327221	0.105115668	-0.035564778	0.130969373	0.255232211	0.258498919	0.345069671	-0.143557772	0.383154953	0.012329123	0.1639778	0.363626012	0.326679359	0.265261086	0.052427358	-0.136064504	0.301695302	9.102472894	7.374029011	28.24310227	10.70131773	40.34657865	4.560844999	8.314297393	45.8983152	2.192432561	11.94406511	909.5692878	5.781910317	14.64813948	15.22869322	215.0754028	3.358115189	4.16958594	2.195999311	32.21487241
TCGA-55-7907	24	1067	-0.080845145	0.15277664	0.341256677	0.515200966	0.298845411	0.147443993	0.235447448	0.270554434	0.018800376	0.025673016	0.228673689	0.172157642	0.174684205	-0.022425094	0.115843908	0.242104367	0.217566809	0.401743441	-0.155750222	0.359624541	0.067823039	0.092383277	0.379051022	0.33856387	0.285884476	0.081394701	-0.13112571	0.321150487	2.385285641	13.94600888	17.80598711	13.47964975	6.920873952	2.732079935	12.4258743	46.58118458	8.043769618	19.9732483	951.7691472	26.12921806	19.85333155	17.2900261	222.5446336	3.951363812	3.947226873	3.495065461	59.52912955
TCGA-55-7910	20	287	-0.088223561	0.226355174	0.180221757	0.435990124	0.248108754	0.124124727	0.08498938	0.209930708	-0.033088261	0.038112495	0.10057141	0.07011394	0.075716426	-0.002625028	0.165736561	0.22290959	0.214443114	0.36392614	-0.022152674	0.42293614	-0.009351429	0.062274322	0.309873205	0.328213331	0.257110396	0.037944359	-0.072782783	0.311827254	1.140418223	2.280176378	7.598450993	3.782162051	19.34656625	1.448287628	3.912268071	7.307149312	1.84011686	4.882946162	106.5678658	9.521363167	9.364018104	2.755787094	94.06419949	1.035826935	1.520221775	1.56581365	7.071077855
TCGA-55-7911	14	211	-0.058202231	0.339477746	0.431935184	0.50948777	0.311059533	0.163537723	0.277400447	0.278919227	0.080965839	0.021596876	0.234010716	0.161215894	0.122416653	-0.002541468	0.192752733	0.253925393	0.242435523	0.30594128	-0.086143388	0.381527319	0.036011539	0.001718483	0.410059362	0.324939462	0.288392766	0.062496593	-0.141735635	0.309132007	9.538668321	13.15917791	21.07305991	25.39256887	17.50912647	5.192218942	20.07639291	92.4144953	3.468508674	38.34035417	921.7440727	56.57933543	24.48234495	16.58017393	330.1801965	9.603498374	14.61935643	5.457374429	130.2275905
TCGA-55-7913	19	309	-0.205256915	0.178713736	0.175844326	0.437507809	0.240040401	0.044407258	0.157150995	0.244859182	-0.110812709	0.080688925	0.11078419	0.069454282	0.069206502	-0.010276932	0.16302038	0.194722724	0.228264519	0.339709957	-0.19471208	0.344974936	-0.017209218	-0.039508269	0.243723227	0.319261395	0.174885486	-0.015854042	-0.0166604	0.308416042	0.459588896	1.974679077	2.879791316	4.561978598	1.190311027	0.669839185	2.284017546	7.430904742	0.512972529	4.379942652	185.4262323	2.481855953	14.63303192	2.753511696	99.75498828	0.984337674	0.777648037	1.688684447	15.52668647
TCGA-55-7914	9	162	0.000261738	0.115567848	0.29296065	0.50324839	0.290281724	0.128305766	0.202843794	0.198017035	0.049885264	0.024558537	0.06563761	0.138892918	0.140699778	0.035654974	0.104965663	0.220901508	0.235015659	0.268342326	-0.12614667	0.354178203	-0.000439796	0.081183525	0.316972344	0.310911352	0.254956051	0.046687225	-0.258496072	0.319991797	3.801050339	13.9824604	11.67078923	10.40867904	11.31185925	3.367433475	9.343764416	29.40249557	2.417985987	14.57570188	741.9377097	21.99034709	16.38427393	8.937431809	571.845341	2.692273028	2.539138081	3.199777319	20.32277755
TCGA-55-7994	16	1389	-0.029448988	0.280651075	0.390464576	0.499221146	0.304206579	0.168253255	0.297442887	0.299247364	0.118187874	0.037247105	0.327935092	0.226381199	0.14297049	0.034567105	0.102694323	0.27610952	0.201045183	0.299108493	-0.134427984	0.356042486	0.071267006	0.031170027	0.459728994	0.354066639	0.310372655	0.085233996	-0.092170009	0.319134401	22.6871173	27.71131073	27.31017947	13.84081788	6.104690253	12.52761316	12.68578463	69.74319423	9.895308393	20.37081519	1987.678597	14.71492809	23.93495705	27.94082783	710.4343191	5.289904302	7.449749893	4.291404194	73.42351731
TCGA-55-7995	23	606	0.000849514	0.236392222	0.420526139	0.50369978	0.295676318	0.127306727	0.285091756	0.259757352	0.138851173	0.05858173	0.297071772	0.180884111	0.170683408	-0.047991133	0.059308942	0.270766247	0.252677688	0.319865027	-0.169345003	0.401808309	0.098362389	0.015461051	0.504722437	0.335326604	0.302359449	0.063472899	-0.254967313	0.349276437	5.047665673	14.59735522	36.91920195	21.96320375	30.36409066	10.41001061	18.98889098	84.42579889	18.59978676	32.65071984	1266.625254	21.91448508	33.62043715	39.72391678	325.2381684	5.138321598	24.71036319	6.113084883	87.25672155
TCGA-55-8085	6	226	0.03670213	0.274285115	0.374313178	0.490456652	0.280710574	0.095910393	0.207553071	0.286436332	0.08309759	0.014631367	0.251902609	0.163085988	0.1370211	-0.045932996	0.104465278	0.278256774	0.23224269	0.326924459	-0.146758858	0.347703306	0.08413119	0.031869298	0.437030419	0.334462352	0.279157728	0.062996832	-0.158866993	0.310056445	1.750728751	7.33351795	14.00569696	18.35971143	6.461847125	6.429600027	13.07367742	61.63394556	3.015021636	19.85324176	2271.058589	34.48737266	20.11607213	19.79335439	438.1176406	3.557105697	3.787426795	4.996517289	62.31201851
TCGA-55-8087	5	34	-0.2205386	-0.136411425	0.140279916	0.480160572	0.238514565	0.094583717	0.102359832	0.19851757	-0.061351121	-0.033394478	0.17374687	0.152702873	0.06801649	-0.00893327	0.02052405	0.24825861	0.219151795	0.319088667	-0.110332487	0.33810649	0.034266087	0.04969032	0.282687815	0.33162451	0.285497349	-0.006523529	-0.18788856	0.322474757	0.643397284	1.444216161	2.440975408	3.253600273	1.350851499	5.502337938	2.454441491	5.432451777	0.889226955	6.878028095	886.4152743	0.388346388	8.486130438	1.072741682	197.1264316	0.539436301	2.12893761	1.335866264	0.991211145
TCGA-55-8089	11	1095	0.067080907	0.346017029	0.485024571	0.561544918	0.322281567	0.17346497	0.367153397	0.337456786	0.145584364	0.080370823	0.40839023	0.220898648	0.222366021	-0.016835223	0.150025685	0.292001003	0.26461768	0.337233657	-0.097648477	0.37524979	0.162971449	0.093606794	0.522256271	0.377885532	0.342507362	0.199185521	-0.099425527	0.351783516	8.028282821	48.33915893	81.31976052	31.68847047	143.8300971	6.61536819	26.20882904	240.3008939	8.033292113	25.09858152	2476.631047	64.17014471	49.61115862	65.68723423	620.9039581	6.86708646	14.65005396	6.216385922	180.7191261
TCGA-55-8090	14	76	-0.11069929	0.14665424	0.191141576	0.502929246	0.284927979	0.110764956	0.230049256	0.280936712	-0.014339991	0.011836716	0.29781468	0.143746559	0.105927504	0.03545667	0.129122999	0.252370405	0.244183559	0.367769041	-0.081668308	0.364442636	0.064968925	0.138768848	0.35198899	0.351138922	0.294544767	0.07810775	-0.158595584	0.330914804	8.13422781	1.615223216	4.068000656	6.260854455	2.564659851	3.835908849	4.023414666	7.291285397	0.774833193	6.35474359	764.3441911	3.604055016	8.259594333	2.886719786	203.8980601	0.924577228	1.401522217	2.668226403	8.663340088
TCGA-55-8091	13	30	-0.104625156	0.127115042	0.266265138	0.511526708	0.378004119	0.177447303	0.290124745	0.303541252	0.011490157	0.049651042	0.379180093	0.187438294	0.166613737	0.051266026	0.099420489	0.264553399	0.231352118	0.352225078	-0.041540883	0.37949542	0.125112829	0.162606231	0.442250508	0.342325797	0.299191519	0.093317109	-0.054389192	0.369746456	8.724720169	4.476062785	12.01077857	7.265703104	129.4644537	8.134761737	6.746551108	26.28785129	1.249179658	11.85604672	2199.43038	6.030281675	17.47444685	7.166639446	315.8924819	2.150794161	1.96805748	3.401384743	36.95339339
TCGA-55-8092	16	492	0.126381471	0.225663788	0.402713842	0.54313982	0.267611233	0.136967298	0.258364106	0.25140307	0.124661331	-0.014150946	0.192524604	0.109639822	0.156343388	-0.008244772	0.112532815	0.271486402	0.211517129	0.282673643	-0.115151199	0.327502648	0.058929821	0.010367066	0.424695212	0.335935307	0.268701857	0.068804592	-0.175077518	0.308838263	2.961941626	10.59000086	32.46115649	18.87121389	37.39387799	7.972006263	15.71060405	78.56881985	4.1544751	19.62103766	1736.025004	17.58423767	87.34968807	24.00864608	1189.824691	4.480161042	10.11371145	7.19837118	57.138827
TCGA-55-8094	18	396	-0.282413434	0.09642441	0.155705485	0.40229913	0.180793251	0.135187149	-0.031876512	0.207532433	-0.206902086	0.035260958	0.048710226	0.044353502	-0.009101133	0.025136102	0.136365061	0.166699254	0.265790639	0.36914032	-0.192585072	0.270038283	-0.09049333	-0.02719173	0.069230268	0.38148214	0.1451215	0.018320864	-0.08989565	0.294729519	0.506857496	1.181761021	1.308454989	2.266486295	3.063397673	0.195070002	1.011816649	8.092378725	0.342731866	0.863907601	49.80613471	3.613091349	42.78943639	1.626402554	274.6003775	0.148974318	0.489951313	0.188809191	7.360726892
TCGA-55-8096	24	132	-0.039410589	0.070112679	0.198998131	0.520476825	0.379978058	0.078433662	0.274126071	0.331844495	0.032821946	-0.003276554	0.389694528	0.187853839	0.130098711	-0.002804352	0.058842555	0.26000692	0.280062211	0.327252239	-0.180672913	0.374330372	0.11549381	0.124060031	0.469127576	0.367193823	0.296040146	0.101980452	-0.173421668	0.366307632	1.300603159	1.85482461	5.467108453	6.385433051	12.2819679	9.275632345	4.571850089	13.95747201	1.867870684	6.476012475	1988.179894	0.870253259	20.23640914	4.267828869	262.2185974	1.122698878	1.568671551	2.639491543	8.949887327
TCGA-55-8097	6	100	-0.066592191	-0.005465099	0.23890735	0.51703472	0.256232435	0.108109398	0.153888395	0.241329859	-0.008730432	-0.033499669	0.169871515	0.171025998	0.091497691	-0.001924827	0.046414494	0.212491683	0.202229984	0.314658318	-0.051912082	0.338476247	0.053681337	0.185726688	0.347395665	0.33572068	0.264577261	0.022128481	-0.182761677	0.32961513	0.998194663	2.347798501	4.353556399	9.052391395	2.199492904	4.999466066	8.861186445	14.99428745	2.567568317	13.4449438	1163.149673	21.02041496	12.4699646	4.281584695	278.0804308	1.86984447	1.050708613	2.695750778	4.408848469
TCGA-55-8203	20	387	0.109499225	0.21957148	0.339832884	0.510806526	0.262136585	0.104372716	0.236365723	0.248579698	0.107489887	-0.001075539	0.233308952	0.120636051	0.114798034	-0.016141015	0.117031277	0.266178346	0.208853778	0.376349301	-0.174582209	0.351565234	0.042675273	0.011750293	0.38146569	0.342245312	0.287893021	0.047784336	-0.114450918	0.322206819	2.399043526	4.151153343	20.11075532	16.4951649	12.70370067	4.932827207	11.0605	26.10077472	2.527440265	19.49127337	656.8978086	37.99435874	21.12127551	10.94164155	224.0556294	2.817731036	5.061617163	4.732161152	20.56432937
TCGA-55-8204	10	193	-0.026129003	0.180118974	0.238679878	0.50388519	0.295740553	0.092312376	0.189386912	0.226690832	-0.006976653	-0.019256014	0.193450046	0.090137566	0.107489925	-0.015848768	0.127296227	0.235653497	0.294670042	0.288939985	-0.101986294	0.372828072	0.03637349	0.061435225	0.329212146	0.330335776	0.257848461	0.087225116	-0.076399018	0.374579386	3.516672433	3.772023215	10.83390227	5.711660179	36.45482051	1.806639498	3.916752288	19.71002977	1.851891565	6.147419676	479.5763469	6.958828733	11.37047163	8.162682472	293.678878	1.441585064	3.680717808	3.039724434	53.8042607
TCGA-55-8205	22	474	0.000855888	0.328925522	0.400905221	0.510021671	0.352093938	0.181681376	0.321781679	0.349525367	0.153772127	0.05216491	0.424680458	0.254202958	0.219653368	0.015664319	0.135198	0.297991276	0.219676242	0.302068502	-0.008892264	0.387616601	0.161123853	0.111242312	0.558948932	0.371216239	0.342006391	0.161383956	-0.088914609	0.371946791	22.47506878	12.14311848	33.04092625	19.05416428	15.88761061	11.63739716	14.93782162	78.7529821	5.801268314	25.06115064	2578.680529	35.35501042	30.62668292	33.47692192	447.5203691	5.300694198	5.899486911	9.947185897	231.9753853
TCGA-55-8206	20	27	-0.042209751	0.038548781	0.226926153	0.529552961	0.294172536	0.207211467	0.210779976	0.279848941	0.07993651	0.035256131	0.301846247	0.231227992	0.149794207	0.003494527	0.037913031	0.299952005	0.215824263	0.300260277	0.018123484	0.400650218	0.187797036	0.257858071	0.474694484	0.40411205	0.330889661	0.106219939	-0.041783544	0.375240216	2.05932922	2.275734869	4.100537572	7.603735096	1.772711346	8.816198127	7.481085428	9.520920028	2.146363206	13.43613172	2770.00899	2.019850349	16.74575888	2.261958405	383.8771764	1.152204443	2.814371677	7.130802207	4.136344856
TCGA-55-8207	15	277	-0.186267945	0.052187959	0.23181794	0.523364648	0.350932878	0.150987875	0.234375054	0.259231394	-0.000516308	-0.002098759	0.352664561	0.198115292	0.135181534	-0.020112473	0.057074166	0.269187893	0.221849045	0.35577079	-0.026073785	0.403435063	0.137116037	0.245609629	0.441022472	0.327349789	0.323258551	0.10203062	-0.074887428	0.368084757	1.805243833	4.584773939	4.667101399	4.586489976	1.080551379	3.350399075	5.324013786	15.30897737	4.347901117	5.347673902	1344.32372	3.739945824	9.42831204	4.036701856	216.3293754	0.970116437	0.458319753	3.183771662	4.162258816
TCGA-55-8208	9	319	0.198922813	0.29619388	0.418322904	0.547483438	0.34860941	0.157072464	0.332434117	0.331939428	0.215202258	0.035574322	0.415798555	0.257951264	0.215731071	0.010452289	0.101770981	0.288626667	0.272148351	0.361126852	-0.106752169	0.38714299	0.208858149	0.127972335	0.550409429	0.373043173	0.345700847	0.121746941	-0.099106276	0.389611973	10.20147543	12.95682186	32.5371321	29.22652572	24.97832787	7.938818545	21.92159774	80.30769481	9.022910791	35.05590667	2415.322085	67.61977922	49.9091672	31.3076458	476.644464	6.577460175	7.804233789	10.29849819	126.7798849
TCGA-55-8299	-	195	0.028021956	0.27713541	0.450432137	0.531965407	0.349464126	0.168778048	0.319380706	0.323831923	0.08196804	0.025790755	0.359747783	0.213322704	0.204404037	0.018309895	0.181795416	0.278479776	0.286514004	0.321272901	-0.084460221	0.395477922	0.168216719	0.188949769	0.498891265	0.360100318	0.324604061	0.132259918	-0.068180532	0.371351751	6.718842558	31.26428167	62.94619033	31.50296353	64.35434391	6.6597797	24.14807307	153.4427238	5.54716882	33.85831898	1415.625196	16.85351727	26.47807945	58.83486915	484.7153304	6.855944133	7.929393943	4.489119181	64.43737186
TCGA-55-8301	8	261	0.131636426	0.304263098	0.449111226	0.543288612	0.335073794	0.130121154	0.301763147	0.325494559	0.199592899	0.048376001	0.338767494	0.217849755	0.17726644	-0.047350725	0.069211301	0.274873801	0.245138856	0.319416829	-0.116570059	0.378616166	0.08472666	0.11045829	0.5205315	0.350462491	0.303906238	0.108978811	-0.183726047	0.341753408	12.08063587	30.23471325	48.47943096	26.24624967	162.4839087	7.990474651	25.43099392	97.01606264	12.43681357	33.31356614	1924.319836	32.75040563	41.65265005	40.76100125	596.4499682	4.15177931	9.689738565	6.906559669	163.9706537
TCGA-55-8302	12	615	-0.077875856	0.150706656	0.255604024	0.494226423	0.307623233	0.090423442	0.278871515	0.281952762	0.022092288	-0.004729495	0.23313009	0.150978349	0.129526696	-0.036506505	0.063520115	0.233449222	0.230039584	0.370894575	-0.164309838	0.357506805	0.034092644	0.050061814	0.369734031	0.33911332	0.267316481	0.039708858	-0.06576972	0.33749899	20.31147746	3.466624967	8.006355484	7.785535394	10.30698321	2.631427845	6.591110313	28.60212509	0.462279569	10.06142354	746.0154862	12.52217426	12.27766946	12.82124671	278.231378	1.879172519	2.874485493	2.723637187	30.62385268
TCGA-55-8505	6	28	-0.168490414	0.064272611	0.113150589	0.472637633	0.303391263	0.095381526	0.103718886	0.23549331	-0.090723927	0.021756347	0.156558819	0.079263228	0.090109828	0.005642211	0.09930555	0.200855462	0.222382463	0.336968904	-0.219190621	0.330201204	0.013600522	0.016263744	0.24543975	0.375103235	0.25035011	0.088782275	-0.118117701	0.315779434	0.547804684	1.28982298	1.678136943	1.441886847	0.805104338	0.798861554	1.752105457	4.305577119	0.358341026	2.201938983	200.5501942	0.992231764	6.979056244	1.948382373	139.8316371	0.56153631	0.47338806	1.153114537	2.802042252
TCGA-55-8507	22	874	-0.21875468	0.118080873	0.172607408	0.451421661	0.289941238	0.150373459	0.117577737	0.27238528	-0.048500072	0.017191653	0.212255244	0.127665038	0.07481732	-0.003857321	0.104763081	0.225590688	0.188536095	0.349883439	-0.179570828	0.373353258	0.074350782	0.082722953	0.327583975	0.330642723	0.280561247	0.037693408	-0.156684153	0.337356565	1.212141313	3.275109519	3.284803528	3.216023582	7.298173614	2.248274317	2.774456783	8.731479301	0.29276687	3.665349764	571.6223579	3.55109687	16.13565039	4.397069621	184.3211009	1.050157982	0.94422212	1.117853774	5.92794823
TCGA-55-8508	13	165	0.110011718	0.101078722	0.245019771	0.492163423	0.240791551	0.093671657	0.168709817	0.243122511	0.069573336	-0.049881504	0.195952213	0.106150322	0.113038654	-0.066129154	0.059666633	0.266711089	0.192799676	0.397637723	-0.171057067	0.336552053	0.012730073	0.002516286	0.374576941	0.340792443	0.280799702	0.064837528	-0.044422107	0.328442231	1.212765031	3.694321829	4.628978051	6.314261406	5.741436071	10.81948389	4.76086344	13.33943213	1.305136511	6.173826569	985.8610946	7.636857481	15.09576373	10.05517566	223.5637555	1.140625446	1.880044388	4.018755763	3.82645065
TCGA-55-8510	25	275	-0.039596741	0.171951237	0.331631237	0.525203893	0.358527547	0.092605387	0.310937069	0.317136782	0.064209948	0.021938238	0.341990829	0.252508013	0.168589423	-0.000275773	0.058806972	0.277218777	0.241236882	0.36105112	-0.131004535	0.393922141	0.133402491	0.12240741	0.502634096	0.372184977	0.33266242	0.120594254	-0.084347757	0.356050726	5.8172527	7.454808183	10.6559655	16.08092494	8.465196313	7.955421082	12.76106283	48.22069454	3.051133956	19.60065299	2008.3191	16.03776626	24.6123057	19.16170014	453.2697275	3.267178935	3.250127329	4.738965783	39.23780665
TCGA-55-8511	20	512	0.077812727	0.270442522	0.325189828	0.522889228	0.342584415	0.104665105	0.263328628	0.272482656	0.132478284	0.080598139	0.251267866	0.177088452	0.184593619	0.015186287	0.099958898	0.270529445	0.219679742	0.360432752	-0.070393755	0.321015105	0.053578936	0.104697914	0.434887673	0.354502789	0.289200899	0.096191568	-0.091966275	0.332983567	12.81752205	6.053604839	9.410540838	11.76994253	7.804779693	5.847242846	12.31791433	38.73855191	7.87733118	12.55054677	1208.211026	34.95944755	21.96240307	17.22939075	351.2849346	2.189914161	3.143750424	5.010638027	32.70046317
TCGA-55-8512	9	35	-0.206818821	-0.053366036	0.161582005	0.45116614	0.283743568	0.090844592	0.142223904	0.226904784	-0.087634352	-0.078175209	0.16375505	0.101847845	0.06966535	-0.055056336	0.034628323	0.215016838	0.213994411	0.320229189	0.028788739	0.393338866	0.005934903	0.099094868	0.272308246	0.321306202	0.258578354	0.019073527	-0.021577283	0.394030819	1.553668735	7.853616108	2.950530268	2.459096607	2.6433207	3.08373585	3.312454867	11.26175504	0.255016828	2.945697655	372.0961552	0.329162182	4.787109367	8.513823837	276.0479636	0.468656556	1.402612188	2.286614571	2.062763667
TCGA-55-8513	0	6	0.049778962	0.091469008	0.191679077	0.509549216	0.368900406	0.106807987	0.28526724	0.270414785	0.142581757	0.004515202	0.294725531	0.225072044	0.133728976	0.015644354	0.065577193	0.297646032	0.240987315	0.342765371	0.000688321	0.425579486	0.152724326	0.160631974	0.48487653	0.36437108	0.332258177	0.074062657	-0.100432999	0.395802032	3.815203455	5.603527796	3.596135098	5.118879603	9.704726359	11.11961907	6.452874979	10.38779418	1.578462802	9.334637161	1750.193123	28.94891895	19.59592322	6.876887226	434.8055217	1.368348965	3.145073732	6.445548882	9.112655266
TCGA-55-8514	26	250	-0.151051743	0.023195562	0.185718312	0.476859626	0.298858317	0.089190762	0.147681853	0.225548494	-0.016346455	-0.067453861	0.18295644	0.15410507	0.083957435	-0.012391087	0.060236812	0.231067487	0.215713842	0.403921185	-0.035488728	0.373483263	0.03581802	0.061935657	0.337958787	0.381105535	0.251389321	0.043122612	-0.192344221	0.335716981	2.048480747	9.368077508	1.6218223	2.693007535	2.345157913	3.738515311	2.389125255	8.310766654	0.59756465	3.606612783	715.5372661	4.86740026	6.757178128	3.253439815	235.6645853	0.761843641	3.088555033	1.689506136	13.92469759
TCGA-55-8614	23	203	-0.157579251	0.126093696	0.179195895	0.479905452	0.263190049	0.091917498	0.170990143	0.212149342	-0.06658779	0.03951124	0.174276263	0.126476949	0.071596031	-0.052613974	0.094411418	0.218053999	0.265537095	0.289070612	-0.01832195	0.365787986	0.016309903	0.133430653	0.276620207	0.32246977	0.2788541	0.056473627	-0.19676212	0.327948434	1.651389606	3.058004479	6.318262109	5.469144496	16.91235486	2.587342791	5.37949185	11.65794198	2.639582766	4.936444243	466.0389025	5.177057091	7.528077471	6.526929621	262.06338	1.543866716	1.978373719	2.207456175	26.06744792
TCGA-55-8615	23	99	-0.225508354	0.015187861	0.120791296	0.452469811	0.220694386	0.086906182	0.124479615	0.253774889	-0.140305373	-0.003878039	0.151822783	0.098991471	0.075496436	-0.01876906	0.107607997	0.198976444	0.184652897	0.402350364	-0.185700365	0.333676567	-0.019234915	0.015318258	0.262695311	0.338805174	0.228347049	0.015976124	-0.062508298	0.302289532	0.360701111	1.084619619	1.470318415	4.013239797	3.774354222	0.613020547	1.462196979	3.41419393	0.411008059	1.494599487	161.208635	27.47340539	7.187125628	1.917060763	98.52962013	0.323392739	1.016661151	0.49096259	1.747742131
TCGA-55-8619	1	20	0.140249326	0.161789576	0.378378762	0.52088841	0.375024063	0.127001638	0.302808542	0.301197353	0.165756936	0.008935921	0.35648828	0.233259365	0.175815507	0.041754835	0.08003964	0.303210414	0.237891759	0.350528149	-0.050979137	0.388066252	0.181523747	0.183022268	0.508056202	0.388174912	0.343595785	0.115837131	-0.076820284	0.412222691	2.522732943	11.56136451	16.88664946	16.06273488	5.332280741	9.451135004	14.90865094	47.22073881	7.870284049	18.7247937	1907.304605	16.52094789	76.72170161	29.30822096	604.7877002	3.542803255	2.877595451	5.860927434	10.76130086
TCGA-55-8620	15	434	-0.057125381	0.156102577	0.280264958	0.458517741	0.279341457	0.171159744	0.10561579	0.239720089	0.006216034	0.023002947	0.187827535	0.061292237	0.017428308	0.006062977	0.037188028	0.225716304	0.178559239	0.307650704	-0.180743955	0.257206978	-0.032797683	-0.0693377	0.294745962	0.32362451	0.275329826	-0.007873594	-0.271535341	0.318246855	1.974775506	6.739814548	12.73578677	9.559654288	5.490389477	2.222530681	8.727506878	32.47436107	4.151825929	12.34195589	579.6969956	10.99990171	14.42819287	14.21702007	292.4618035	2.507351685	4.498804156	2.728803499	23.88983432
TCGA-55-8621	1	68	-0.009170414	0.157124625	0.340110303	0.521106077	0.354542212	0.142936084	0.302350622	0.349454278	0.104583464	-0.021118772	0.376054536	0.235247498	0.156802298	-0.03326269	0.082893829	0.277901767	0.242642479	0.31348107	-0.05723326	0.444235288	0.141291362	0.185006854	0.517119877	0.35934295	0.326236621	0.130186708	-0.121140665	0.399357726	7.180577102	17.34489889	19.12198455	12.81764205	13.84683301	8.442392892	12.14620223	46.84687353	3.018762039	16.17835117	2142.076606	4.399507908	29.81596157	26.52996054	596.4276661	2.7964938	3.22519076	5.916470798	38.59720772
TCGA-55-A48X	13	364	0.243695264	0.177430561	0.349690331	0.521992834	0.254349965	0.11845316	0.235291473	0.278182238	0.232943813	0.002931529	0.223529516	0.171268724	0.155093816	-0.047628344	0.078630276	0.264651179	0.210850057	0.296566218	-0.092201649	0.380622841	0.032736748	0.136151218	0.408666081	0.342034978	0.299227071	0.050811939	-0.133498	0.338213875	2.921363073	7.326108331	13.50427465	15.18720395	3.900515128	8.061966811	15.44713648	43.7255756	8.422047173	17.1915326	1357.892998	123.971632	28.29350572	14.03935617	496.3029522	2.840924094	2.265284415	5.453945763	15.31753083
TCGA-55-A48Y	6	313	-0.068617131	0.186010706	0.231161478	0.480733288	0.282149016	0.111520542	0.155783041	0.259145715	0.021103032	-0.040291721	0.180617892	0.126929726	0.129889879	-0.076136819	0.125503163	0.206236351	0.214172333	0.358462796	-0.157466946	0.322206906	0.061030788	0.068577256	0.329049934	0.311376607	0.255370155	0.067695622	-0.157501386	0.33184786	1.051715942	2.856768087	6.6064271	6.505955329	2.73433656	0.941848859	5.486700127	14.92556359	2.47376303	7.514371996	370.5524797	13.10453356	11.96516601	7.81603601	117.7791655	2.140188477	1.000159659	2.169407996	13.91373458
TCGA-55-A48Z	17	44	-0.091760179	0.150328129	0.256094199	0.487682877	0.324876882	0.084151666	0.227158348	0.305062947	-0.013337974	0.050002079	0.278573737	0.138440407	0.161352187	-0.001047409	0.081079589	0.249359623	0.225172659	0.337267003	-0.193472103	0.344225986	0.039481571	0.057216234	0.410159603	0.315426494	0.277149779	0.078320366	-0.184730912	0.343265346	5.837131653	3.257278509	10.90897907	9.51078841	45.53250957	5.810223265	8.250514547	48.9974722	1.909151022	13.14926854	1488.984749	4.345505465	21.52554355	7.99042711	412.2103452	1.169163441	4.926027733	2.379618215	35.16938125
TCGA-55-A490	18	1195	-0.13227102	0.081146709	0.239405395	0.477733314	0.357102342	0.104865088	0.159736117	0.274419212	-0.029329598	0.105173853	0.282616707	0.14417164	0.078544051	-0.024098299	0.06609514	0.225614845	0.230404775	0.384739163	-0.140808494	0.284817169	0.070825982	0.1142764	0.422024086	0.369960932	0.249379023	0.074001913	-0.134928167	0.282252738	0.719846731	1.654674841	1.851353783	11.92487064	0.879747876	1.490753184	5.548072441	10.81513862	1.785129561	4.9945754	1029.651003	3.685733589	13.23288655	3.469535992	81.74483052	1.089061687	1.59589604	1.457177064	6.60542879
TCGA-55-A491	26	334	0.015929091	0.116508274	0.270694696	0.482398466	0.284071283	0.094098639	0.216758733	0.250452457	0.049454699	-0.038110171	0.259327504	0.188594884	0.149977337	0.046010472	0.061993497	0.255203278	0.266722694	0.346364456	-0.131077895	0.389984189	0.056062154	0.085184951	0.399322855	0.345235763	0.258810776	0.065116684	-0.164635025	0.353010674	3.881367158	2.785262513	9.179875148	7.647740858	9.016811418	4.03779214	5.878495456	23.29294443	2.314932301	10.13893114	1318.16364	15.4517726	17.42460041	9.37920958	302.325816	1.132273908	1.941214025	3.257147861	45.20125025
TCGA-55-A492	12	262	-0.099180988	-0.048609645	0.221475399	0.442390748	0.234443269	0.077798656	0.146163523	0.262753018	-0.100180927	-0.085044502	0.095818719	0.096814985	0.062444995	-0.028158873	0.041452394	0.214855196	0.19271064	0.303902915	-0.145713418	0.331677668	0.031121446	0.035936977	0.251158276	0.32590364	0.210573182	0.031126889	-0.104890986	0.305015998	0.37485363	1.782571519	4.731083298	6.541945021	2.757745627	0.632556849	2.894980705	15.75205034	0.405408579	6.493438294	218.970389	3.013079245	5.862029887	4.831054789	203.5047322	0.670054097	0.960757051	0.612595233	2.479202011
TCGA-55-A494	28	213	-0.34792594	0.008614214	0.134769875	0.426937248	0.191034222	0.069239685	0.050484596	0.188880136	-0.223100222	0.015810304	-0.042531748	0.086328559	0.058707829	-0.034122579	0.069910793	0.162517675	0.225005464	0.383351879	-0.189503469	0.341566366	-0.075129053	-0.000969099	0.0817739	0.354947726	0.20668621	-0.02868262	-0.09778447	0.285739707	0.328921977	0.52502905	0.674326846	18.4159485	0.446228405	1.010603014	0.467800145	2.378506171	0.119166128	1.052393605	49.67975872	0.029053625	1.061988958	1.022718687	106.566652	0.71149777	1.197207113	0.218605616	0.51262602
TCGA-55-A4DF	13	678	-0.056939487	0.297140996	0.33964171	0.495174709	0.236928472	0.126974607	0.218509151	0.261890389	0.09054237	0.071965041	0.272245503	0.124881884	0.127238907	-0.078542827	0.101076451	0.294372192	0.284711624	0.330327914	-0.173821032	0.408269446	0.066893458	0.029450293	0.430080789	0.283300226	0.300192256	0.057965613	-0.283969742	0.334104491	8.574583861	6.444388879	27.09754299	13.70416082	51.29089906	6.699331811	11.37315671	41.96652645	5.186335978	20.08180132	1165.482944	35.72823246	25.82646027	20.4965003	543.9504492	4.971307112	7.301465738	5.03883448	54.77941894
TCGA-55-A4DG	22	627	0.069120164	0.099419687	0.264694107	0.510669655	0.268244125	0.109083293	0.187528469	0.251193872	0.096492041	-0.006440136	0.166537625	0.15723125	0.079403142	-0.023140085	0.106825925	0.216122924	0.22806496	0.295341063	-0.04682598	0.351390471	0.02337987	0.127585777	0.346282264	0.327130386	0.26049128	0.022273991	-0.227321247	0.312466382	1.679660349	3.451109556	7.576812381	8.488444981	2.270942194	9.431648469	8.727124142	24.84026795	5.280358989	9.423514326	1321.995174	48.55392734	12.24366909	6.028128621	360.5346108	2.789693247	1.339833779	4.277384013	18.76273652
TCGA-55-A57B	21	39	-0.192170848	0.10139063	0.199791446	0.524084993	0.328091437	0.10644039	0.228706906	0.26635889	-0.037745222	0.027732658	0.235977987	0.180613229	0.099592521	-0.029782588	0.049938791	0.252254931	0.201316668	0.300501866	-0.048370858	0.377718777	0.031360673	0.049010193	0.352123266	0.346314611	0.321776813	0.037879236	-0.157587868	0.329164352	2.458467854	3.946154995	4.894682292	5.229659526	1.744944367	9.652317857	4.569069032	9.969713642	1.960551947	6.669152463	1348.200951	0.604602568	11.09213173	6.032458809	343.3229157	1.284615416	0.811221022	3.234866005	7.96539562
TCGA-56-1622	18	190	-0.272257115	0.201763006	0.153116662	0.466410705	0.289055834	0.099302085	0.061017298	0.193349314	-0.157765026	0.077200537	0.029745023	0.072386532	0.043093299	-0.112476278	0.095509844	0.161346556	0.278493853	0.22380299	-0.113582821	0.331483151	-0.032898225	0.056561054	0.108582308	0.263701224	0.217506114	0.019814792	-0.205849131	0.295523099	24.60468733	1.313590295	5.745105064	1.020971815	148.0568982	0.193476048	1.006801811	13.63497309	0.170979957	1.247064059	66.08900752	13.88151742	3.63753664	2.04798025	191.4771302	0.232660973	1.323453499	0.678372423	13.90888996
TCGA-56-5897	12	85	0.019414437	0.249737436	0.301929756	0.51781336	0.352657903	0.170779206	0.274279405	0.281610651	0.056419336	0.073961832	0.356322071	0.177200215	0.165995338	-0.017379158	0.109492419	0.268911018	0.243703161	0.337782774	-0.140871774	0.370330672	0.104152991	0.068640983	0.465994796	0.315403427	0.302699608	0.129596489	-0.083213316	0.375120188	1.575919859	4.457191633	12.8756539	9.413502828	3.269255268	2.621349209	9.534503203	46.04579084	4.822219422	11.33732384	1056.169771	20.6658294	19.95726354	10.90643624	300.0152869	2.787618355	2.057745211	4.915987005	34.13362125
TCGA-56-5898	28	128	-0.144828319	0.076347848	0.213413674	0.491511913	0.338081762	0.120772768	0.195250964	0.275960822	-0.050662406	0.036955343	0.210812033	0.151995915	0.084239023	-0.070581554	0.059867943	0.219549349	0.275721152	0.343731427	-0.143971938	0.343132623	0.04556769	0.05768524	0.331228744	0.300331268	0.246812088	0.078698168	-0.202868267	0.350817171	1.523372986	2.667482366	6.667673075	4.857327023	2.98961517	2.090281322	4.727328237	18.38555707	1.159132832	6.2820939	615.6027507	2.011401865	7.266436078	7.447773163	240.3647496	0.936125871	1.002622343	1.294298755	9.379634325
TCGA-56-6545	20	275	-0.041217041	0.286074365	0.260732515	0.521669441	0.362082281	0.157372693	0.221292174	0.306141475	0.065408546	0.124756187	0.348655527	0.178660338	0.163209698	-0.049241788	0.129016605	0.316304464	0.29149658	0.338187629	-0.126266249	0.347810928	0.132862786	0.145817701	0.443278307	0.312857115	0.310454184	0.138996857	-0.173328641	0.355357166	3.553107457	5.30515554	10.45061639	7.329002678	12.79089196	1.959017325	8.008171153	45.81479197	2.861123869	10.75982474	770.1275275	485.1221	22.49765342	10.05051678	382.1227084	1.936344579	2.270667741	4.489950912	117.3470319
TCGA-56-7221	14	246	-0.244442021	0.088916263	0.070872155	0.433112021	0.297509502	0.088044866	0.044184636	0.256235755	-0.12671544	0.01170582	-0.001434845	0.100821934	0.022442843	-0.12366878	0.081246689	0.162498839	0.282989991	0.321833084	-0.230714218	0.328916917	-0.082219092	-0.099563551	0.153843371	0.262698789	0.182839775	-0.022022282	-0.210812799	0.303107373	0.526043564	1.627046428	0.683816373	0.658053646	0.279021541	0.559559062	1.769629006	5.397201838	0.153942249	1.253197667	129.9746577	2.374470758	5.187151671	0.653830842	89.57916977	0.16220001	0.544303429	0.469380687	1.22101953
TCGA-56-7222	25	358	-0.240564462	0.264673821	0.099906621	0.451590808	0.266734572	0.129538477	0.080882461	0.227390066	-0.121243907	0.017781829	0.142425495	0.044713535	0.053793915	-0.061321876	0.176264817	0.19315408	0.28975818	0.261985771	-0.057089545	0.364414671	-0.059325203	0.028132034	0.156927427	0.267320307	0.221432306	0.083226879	-0.185967373	0.314256491	0.413811304	0.537946684	0.430527247	0.327993175	2.532697664	0.704854512	0.411642481	38.23669945	0.030644216	0.592199332	134.3235762	2.387079533	4.840194779	0.583168726	121.8445293	0.272320764	0.551014298	0.89814259	4.732047251
TCGA-56-7223	20	254	-0.330997893	0.066539043	0.070956525	0.384059049	0.188091885	0.184450342	-0.10281758	0.18477829	-0.290292369	-0.004634549	0.014335017	0.00473462	-0.037869935	-0.041755238	0.048784668	0.151403037	0.241019878	0.206891865	-0.225691767	0.241392275	-0.10518147	-0.146667955	0.104431119	0.232031469	0.171603421	-0.043879034	-0.345314816	0.283221724	0.592240973	0.512329117	1.200614844	0.231076355	0.573656896	0.181304185	0.219256345	1.440057192	0.058599618	0.2678884	56.05536708	0.207162094	0.47408129	1.388494098	53.81265846	0.132899048	0.474992686	0.359995697	1.616804654
TCGA-56-7579	12	222	-0.24875776	0.159321655	0.127332367	0.479924736	0.324737981	0.091478831	0.145361155	0.29900478	-0.089234233	0.098971484	0.171609056	0.152564267	0.070983502	-0.045702814	0.042964114	0.201872252	0.270572947	0.319429482	-0.176701661	0.344344772	0.000699797	-0.072215993	0.271937245	0.285614782	0.1916611	0.063972385	-0.098051962	0.331253146	0.497732776	1.778474898	0.653463165	1.235229271	0.287913689	0.654584548	1.42322229	3.090984493	0.106314116	1.814273507	205.5281316	0.612364852	6.274362545	1.36119023	155.8884781	0.271250496	0.498390906	0.765375837	2.253185763
TCGA-56-7580	31	126	-0.109734931	0.212441227	0.213845806	0.444486701	0.318204369	0.109310552	0.121684707	0.228473749	-0.065857477	0.040240433	0.082825895	0.044278527	0.084066471	-0.048389915	0.054543672	0.241762127	0.288170278	0.288306421	-0.133614528	0.308840212	-0.015769792	-0.00298752	0.232778736	0.299030145	0.256434269	0.035144841	-0.254197121	0.295993774	0.685498696	1.734708772	11.75458019	5.67434688	2.574846124	0.463488286	4.147824426	12.25357669	0.699960514	4.366871361	147.2136925	51.76470302	7.776678604	5.766486199	157.3663065	1.070618996	1.393450516	1.524343118	6.585100993
TCGA-56-7582	23	156	-0.208947653	0.222929655	0.192365671	0.445338144	0.362019196	0.157363894	0.18370893	0.271565701	-0.076265918	0.108427818	0.206036519	0.126617817	0.075911446	-0.068224675	0.136762389	0.243403502	0.294873879	0.295392269	-0.16064749	0.359890336	0.022384477	0.032244602	0.305587638	0.28951277	0.257888218	0.072533295	-0.116541026	0.339474948	2.458226894	2.43537571	4.116671531	2.898714339	3.550902843	1.048150212	2.864289558	16.41508828	0.700384158	4.397289802	384.6857756	4.030262896	6.74852556	5.952233458	113.4263917	1.137226881	1.46864399	1.377515511	21.62033779
TCGA-56-7730	20	344	-0.262706971	0.105932169	0.092187739	0.383683625	0.272714015	0.132924202	0.063423813	0.224033767	-0.237801836	0.026338617	-0.071289973	0.026136582	0.006072761	-0.066231828	0.12337681	0.166629718	0.292799309	0.305247356	-0.210225654	0.325253024	-0.067393304	-0.123980289	0.064641205	0.264561888	0.157732166	0.025205695	-0.235900725	0.352717704	5.067612842	0.526200999	1.451180844	0.74997637	2.449661895	0.408284184	0.519530226	2.717124979	0.175980069	0.479357368	109.0889928	2.66945612	1.327474103	1.14344083	131.6656515	0.137049551	0.593552171	0.19683077	2.441326579
TCGA-56-7731	10	325	-0.015806969	0.205056191	0.247172764	0.505914789	0.355898901	0.137658651	0.194426895	0.283735983	0.000274612	0.013453388	0.302056207	0.164044574	0.150463372	-0.003236745	0.096475666	0.276928623	0.302893893	0.331472443	-0.031592781	0.417651916	0.1485931	0.141486184	0.402263564	0.337794528	0.289908111	0.095547463	-0.10126169	0.368459219	2.193387086	3.45883782	4.251414933	8.358833127	14.37811186	1.662339205	7.356044245	15.23409141	1.815652046	7.864432209	931.5304236	60.72211768	15.49224844	6.780822587	254.9409072	1.208374873	0.830924139	2.512079953	2.312510929
TCGA-56-7823	8	241	-0.270768105	0.182424536	0.149773288	0.38405695	0.282069164	0.09361464	0.096325374	0.248810098	-0.164098657	0.047943027	0.023327237	0.082889946	0.043023696	-0.043799417	0.079073837	0.183156669	0.276972991	0.29345814	-0.24813717	0.275582362	-0.054627799	-0.056222458	0.177490158	0.301956492	0.167734365	0.061752172	-0.189998691	0.300830333	1.905959022	3.484538763	3.228325275	1.414931936	3.172131649	0.409894083	1.306192517	11.37727175	0.491425336	2.484823759	143.1899104	3.494554727	4.855759762	3.5451924	104.7447178	0.371503897	1.318436428	0.573046907	14.31203548
TCGA-56-8082	14	190	-0.247481859	0.203867665	0.091194851	0.415848345	0.27358794	0.10701354	0.054606442	0.216972401	-0.152808738	0.068630116	0.055754773	0.084787648	0.059683821	-0.022755235	0.108713303	0.220058607	0.268594575	0.248872575	-0.180597804	0.360519051	0.004931362	-0.006721722	0.182537208	0.279035294	0.228278988	0.023537352	-0.194535879	0.319588611	2.111633873	1.175997423	0.867573349	0.944741224	6.133881784	0.65478415	1.011928076	45.95130875	0.390015374	3.014818069	126.2759075	9.114258653	3.032039812	1.811868215	147.3008318	0.287018478	0.567708897	0.798661955	23.23985319
TCGA-56-8201	22	149	-0.029867489	0.329518762	0.393806867	0.540156702	0.347503011	0.161065886	0.28750941	0.314563437	0.086290129	0.071017371	0.451022782	0.224622362	0.210656894	-0.00768985	0.108038098	0.282747317	0.279940421	0.353635871	-0.078399287	0.383350508	0.187668736	0.06922425	0.517209278	0.360620089	0.339635664	0.132306679	-0.140815795	0.366532026	6.504751455	14.14158268	24.69049523	16.39065153	12.89878023	4.179235767	15.53076761	118.6829524	7.496417268	21.1929105	1587.091075	35.44250282	34.06435333	36.0484408	333.4354828	3.450741954	7.859816812	3.656674949	133.6278445
TCGA-56-8307	26	385	-0.062675859	0.279661403	0.279378192	0.42503267	0.266745609	0.120779576	0.236836743	0.243423818	-0.000420219	0.087953817	0.22738893	0.08944488	0.103962062	-0.019429781	0.081058747	0.260827844	0.241227249	0.356776678	-0.156628658	0.321623109	0.066766744	-0.022157813	0.355516053	0.308365478	0.195630858	0.096548615	-0.258232291	0.308285549	9.227166489	6.399875544	11.19851273	7.192164981	11.04691657	18.50610057	6.531011484	41.10094887	2.603029125	10.19979307	1984.573313	56.37706867	83.01369465	14.61579164	175.0921621	2.40957267	3.941111491	1.729209122	63.26947438
TCGA-56-8308	17	317	-0.017135284	0.201366079	0.204703325	0.464725563	0.306279727	0.149047452	0.155777268	0.278315937	-0.02464309	0.042895001	0.181500115	0.128662388	0.105028639	-0.057526796	0.106785309	0.224064549	0.283555686	0.324129156	-0.120442209	0.328476046	-0.005045551	0.055342142	0.289656484	0.300431439	0.236389778	0.086035114	-0.175703462	0.334757812	9.803550201	1.99168607	5.358772969	4.825958745	1.343403829	1.475370376	5.026502202	12.35199216	2.610848072	4.760638102	345.3554105	9.774944027	10.22901423	5.616988315	232.4650307	0.938024581	1.056278562	2.631439867	2.85381124
TCGA-56-8309	12	128	0.07095576	0.322321851	0.413056481	0.530573305	0.287011446	0.2155328	0.312151839	0.232839888	0.102479563	0.064556923	0.374580677	0.195073428	0.22157799	0.026475996	0.145720511	0.30178208	0.248946595	0.2898296	-0.067299045	0.338295422	0.167551222	0.168207567	0.529526621	0.357086394	0.318679395	0.146647901	-0.226841855	0.370741674	9.596542396	12.97597005	22.01605531	35.31100367	44.43325818	4.521406523	33.74160382	150.7341766	14.36784762	41.9717355	1672.216126	62.8785671	97.16728764	34.63037546	342.367225	6.906573959	7.008845448	7.361805555	75.00336601
TCGA-56-8504	27	216	-0.165392345	0.181577262	0.287453416	0.489132562	0.317619209	0.140057691	0.174777448	0.270378969	-0.006657953	0.037618767	0.197987157	0.09992705	0.074265584	-0.071244364	0.068981533	0.189575933	0.303988166	0.302978893	-0.200981118	0.395845736	0.053009438	-0.037120943	0.322100564	0.294296585	0.213692948	0.080319346	-0.193322144	0.322268818	1.742892813	4.456471381	7.618059238	6.359842063	5.015930653	1.229842143	6.918040668	30.68333295	3.188561525	7.540576801	431.2526565	9.315192864	11.09360414	10.55246922	230.7651145	1.389992236	2.809536463	1.658459297	23.61060196
TCGA-56-8624	18	108	-0.101649048	0.10415025	0.170044754	0.467870394	0.305036315	0.174817627	0.114156291	0.261658161	-0.087423094	0.025622329	0.090267024	0.126846323	0.074610597	-0.017398742	0.059621781	0.195853787	0.257793226	0.268133418	-0.024738866	0.378111447	-0.020704538	0.020727029	0.288726046	0.303194244	0.192716565	0.053235068	-0.209516481	0.357454417	0.590411741	1.382546199	2.46635289	3.507406906	1.029247911	2.823490734	3.979812477	13.2055363	2.278260755	3.370633319	430.5143572	15.88760992	5.956123083	1.912764377	191.4718316	0.377009316	0.553153885	1.665627609	2.958225309
TCGA-56-8625	6	409	0.007402626	0.285364844	0.399536625	0.521966704	0.357728107	0.162319083	0.289926125	0.334900703	0.133221352	0.058137654	0.403739372	0.237416126	0.190541343	0.006610488	0.145043325	0.278469185	0.239828372	0.298153939	-0.055538694	0.345029387	0.123042843	0.139731382	0.544121097	0.321219882	0.324962892	0.127919376	-0.229769074	0.391956088	5.895075347	20.00651544	31.92752162	17.95840016	14.22727346	7.422833717	19.18085091	104.7979931	6.873072349	30.66833801	2016.442657	16.78411054	36.00691426	31.67094259	395.2238845	6.834306571	6.492476403	8.403336815	95.30977055
TCGA-56-8626	14	225	-0.217833047	0.014269152	0.117552203	0.474528209	0.32343888	0.107918069	0.154110155	0.245335169	-0.093947293	0.048122211	0.234681753	0.117327881	0.060014874	-0.033027312	0.053766431	0.209304686	0.272620159	0.380174117	-0.131800541	0.356684946	0.026525913	0.054058998	0.288829045	0.299786583	0.259960622	0.070167346	-0.212257725	0.400138518	0.834020755	2.10552089	1.813803219	2.758966069	1.387494601	2.616865678	3.07151664	8.389304253	0.299853312	3.738492754	396.5172222	103.0802511	4.273694339	4.027976044	337.5827541	0.617589448	1.360754478	1.650207639	2.312927476
TCGA-56-8628	16	384	-0.071389123	0.123501734	0.261773597	0.511789376	0.304267346	0.161739803	0.257336876	0.292970349	-0.005049814	0.051293531	0.334110781	0.200345512	0.131036242	-0.019514607	0.098572258	0.258464518	0.280208715	0.284362576	-0.064553516	0.379161477	0.111613821	0.120634863	0.428176653	0.329650629	0.321111682	0.110184248	-0.262064417	0.400924308	2.311392618	6.183771019	12.2461057	9.466884002	21.05844089	6.020165077	10.21672026	42.08902143	6.758444117	12.26853985	986.1242816	139.4150881	18.57380705	16.64802468	320.4395935	2.326556664	3.18347167	3.223069521	28.1271633
TCGA-56-8629	22	205	-0.258899073	0.152609208	0.174028951	0.42649004	0.301054004	0.06183161	0.140710837	0.233487796	-0.165234055	0.057456449	0.164788564	0.092196922	0.065805666	0.037230226	0.04986676	0.215023726	0.265044996	0.335759371	-0.122520421	0.327502883	0.014207627	0.020427279	0.230936109	0.287724502	0.242193058	0.052866732	-0.266835707	0.351601356	0.687190462	4.447320078	2.756716966	3.111078782	3.153544033	1.372581971	2.316086371	74.63751515	0.356760997	2.922337906	377.7098912	43.13392532	3.74221604	4.672615154	285.0315783	0.523110632	2.27271698	1.188993926	16.86059753
TCGA-56-A49D	18	261	-0.143239148	0.304842011	0.355510193	0.478343303	0.319651832	0.138326032	0.190937844	0.275823387	-0.014626208	0.031056761	0.262057136	0.15923654	0.101060968	-0.07007063	0.104131126	0.264733031	0.245750719	0.299067893	-0.021099995	0.371880662	0.066945912	0.088374817	0.387543317	0.313108689	0.243738185	0.06328038	-0.203184862	0.334433807	3.501663358	12.29198776	26.62796187	13.62014166	42.46903986	4.237121422	12.55964897	44.94229549	4.338495422	13.9995431	896.7791828	10.81065353	15.48510365	21.9536598	341.3615944	3.528686906	5.031965551	2.507163401	44.43181071
TCGA-56-A4BW	16	209	-0.211048346	0.216794981	0.239221558	0.50460589	0.300855972	0.105603467	0.180928782	0.260131239	-0.118979763	0.046556383	0.137440373	0.069781855	0.11042506	-0.01125355	0.119664013	0.237562092	0.293813873	0.317339564	-0.138745795	0.366726212	0.047409163	0.000300786	0.298726726	0.28102178	0.253291111	0.097975935	-0.167115481	0.319328067	1.124929596	3.245369997	7.586962926	6.097642615	21.49290509	1.976803058	4.665030619	26.94851824	0.617174236	7.236040628	377.8026153	4.91348501	8.155713277	7.892010822	321.3175835	1.456830314	3.552801313	1.306363937	28.73256648
TCGA-56-A4BX	17	0	-0.353366611	0.043604875	0.044797261	0.429581501	0.269843559	0.126187978	-0.000923223	0.188333014	-0.235592416	0.043372171	-0.11182158	0.035186513	0.00326756	-0.132590207	0.040272145	0.160152002	0.323892612	0.307573825	-0.26457906	0.325835683	-0.108624084	-0.129224	0.054551681	0.278866255	0.134910022	0.010665647	-0.316281362	0.313739841	2.226756017	0.070506068	0.019984606	0.057695063	0.290374302	0.247440828	0.106795373	0.354488844	0	0.063845995	41.12026277	0.049940567	0.388396472	0.30573241	97.85293363	0.01896125	0.824325759	0.209728396	0.182308548
TCGA-56-A4BY	15	128	-0.07420566	0.161032572	0.184256853	0.438769831	0.239636768	0.132454302	0.137059393	0.225642318	-0.093383908	0.037990164	0.057495489	0.104303337	0.043166075	-0.045554556	0.083375862	0.166275214	0.259624277	0.237777153	-0.079447058	0.322918253	-0.06101553	-0.062655568	0.208881286	0.264044368	0.206330543	0.028263316	-0.282744639	0.328453672	5.931115069	3.656820003	3.497946392	4.027003074	6.800958097	1.655239752	3.440358084	13.99544736	1.686329734	5.404723843	287.6109635	13.74191619	5.818076665	3.775454806	285.9766315	1.450713947	2.147018665	1.25272924	7.814321145
TCGA-56-A4ZJ	9	98	-0.153577664	0.110664475	0.238065303	0.51653889	0.386615989	0.138054745	0.231381606	0.316814778	-0.014261928	0.021609429	0.341424719	0.203626036	0.128698634	-0.00148411	0.106678296	0.272147602	0.283104588	0.371960261	-0.022214809	0.400417637	0.156677295	0.140968894	0.4466608	0.338176635	0.310735732	0.12146697	-0.131227137	0.391252255	1.785189048	4.791446771	9.877182118	5.779559836	5.008319501	5.800659601	5.466382449	23.12523165	1.65631803	8.423637727	1257.882685	9.922719707	11.31972746	7.363169354	301.5549422	1.518881424	0.979479192	2.717677483	12.31295297
TCGA-56-A4ZK	-	207	-0.16081955	0.187287729	0.270072559	0.472250675	0.30093808	0.102330413	0.225518814	0.301403285	-0.001174383	0.056141206	0.256161919	0.202230084	0.10789153	-0.086400889	0.045300854	0.242704436	0.298734803	0.281399766	-0.154771503	0.33135902	0.092183147	-0.018937129	0.401077194	0.274738682	0.228619787	0.074245902	-0.212820386	0.334354436	15.66918328	5.451891758	15.27159045	8.385370065	9.36873374	2.836839058	6.170114719	45.26890718	4.134824199	11.69583909	861.6365924	10.06527021	17.80212229	13.99441753	222.0943508	2.37366363	3.279293758	2.386353013	68.98438641
TCGA-56-A62T	25	454	-0.214552393	0.133816886	0.179047226	0.480724954	0.339142865	0.118656416	0.131591353	0.267004619	-0.08902106	0.104797845	0.206363603	0.094541083	0.05254481	-0.065927145	0.071509494	0.2104649	0.286539026	0.303432273	-0.227039412	0.334442608	0.026907673	-0.075484082	0.266663806	0.279895694	0.204956465	0.073262854	-0.22241585	0.336392817	0.905582072	6.626408541	35.95672828	1.547172658	0.689662183	1.242656482	3.145296924	11.39614491	0.678541582	2.819959723	316.7792077	1.500719955	4.944245453	4.340454431	200.0913322	0.358921455	3.729427053	0.942873233	8.454843526
TCGA-58-8386	20	231	-0.168084586	0.182240368	0.203740037	0.503694005	0.374066349	0.184492235	0.237174532	0.301348194	-0.014254635	0.023106948	0.336932208	0.211638694	0.098424213	-0.02489008	0.148519478	0.266510665	0.265047424	0.364166734	-0.021554466	0.365452862	0.104061889	0.136048476	0.403706344	0.324361463	0.274179832	0.110613996	-0.053594378	0.37245283	3.08396833	4.260207572	6.80610831	3.380484505	4.464998895	5.062321529	3.356650976	13.76032702	1.000149715	3.708999089	1132.412145	1.932742783	7.829194041	8.26339059	286.2650061	1.174106627	1.576494319	5.075099953	17.69184902
TCGA-58-8387	10	145	0.118025429	0.342383298	0.377959741	0.45756799	0.257991222	0.129950385	0.189536735	0.291803373	0.128263915	0.041327738	0.181097476	0.166272821	0.113200702	-0.00175387	0.08008394	0.294521009	0.263002897	0.284313106	-0.084410977	0.326035766	0.055314695	0.018114557	0.369298494	0.293750433	0.246185949	0.05392977	-0.20361567	0.319023999	26.41753143	5.756923436	25.50562944	22.52878718	11.76809425	0.840436382	10.64006135	53.71687869	9.459166641	20.09712073	854.0238097	42.65993309	22.54680385	22.13823701	250.8648794	2.676247854	2.763082597	6.14693214	73.89795985
TCGA-58-8388	11	159	-0.07467806	0.203759906	0.256437279	0.448365274	0.269235874	0.099581645	0.204591088	0.219736491	-0.050773238	-0.026498305	0.243991445	0.150725001	0.128412404	-0.045016165	0.098546057	0.259648147	0.254253941	0.284135671	-0.1176303	0.335753637	0.062035555	0.092097088	0.394959612	0.261341413	0.280751036	0.090776661	-0.298213398	0.35181499	1.916936283	6.420513324	11.60613176	11.40877585	5.930771987	10.83313054	9.003304513	28.36658722	4.858050853	11.44516393	1103.249991	19.13931921	11.31402143	16.07637295	211.1176992	1.971088435	4.237984183	2.349771368	39.22983899
TCGA-58-8390	15	0	-0.257264161	0.201295724	0.188600648	0.469599113	0.291315152	0.108961333	0.110985557	0.233739943	-0.085972528	0.021939218	0.135064154	0.127110291	0.099305296	-0.019985912	0.162062583	0.217157035	0.238155382	0.253748378	-0.157623628	0.3010288	0.027436478	-0.0190636	0.29339777	0.266625797	0.256383965	0.072929358	-0.206939492	0.340177288	1.183886479	2.479752275	4.982701644	2.918682725	4.863498044	1.681780697	2.436454672	18.3598858	0.973174572	2.870974788	362.3176691	102.8755128	7.28232154	9.80460371	105.8035763	0.747958005	0.725297084	1.378847504	34.51170561
TCGA-58-8391	14	307	-0.210587443	0.1391384	0.180494503	0.430850117	0.285959879	0.113034189	0.146598564	0.242911204	-0.146254694	0.008668441	0.066865707	0.061211373	0.057324555	-0.030768656	0.160983943	0.175695792	0.291738074	0.247017367	-0.162525288	0.331468569	-0.04096596	-0.012525062	0.22325937	0.304249055	0.166445949	0.062551316	-0.189912993	0.315188209	6.039100428	1.987752919	6.99013619	2.452238755	2.140659713	0.590736954	1.741689452	10.47778258	0.346119178	2.06637605	133.1739297	1.723432749	3.15018614	3.263572107	98.65631587	0.432534181	0.752300418	0.90470736	3.216793784
TCGA-58-8392	-	0	-0.211065045	0.141154621	0.118454369	0.408830839	0.288725457	0.08584104	0.050572459	0.26152518	-0.153452289	0.079477803	0.025651793	0.08173849	0.045744165	-0.132438121	0.124530276	0.193371093	0.317193365	0.272542213	-0.178452469	0.348200888	-0.059457822	-0.081644001	0.166231963	0.28342747	0.155278977	0.043056731	-0.162545288	0.303744645	5.422498265	1.404659012	4.11269462	1.03154101	0.791642798	0.443601846	1.464725168	6.713078092	0.448444788	0.943496852	155.815684	0.943008461	2.728084261	1.610590922	156.5691591	0.280203629	0.294381568	0.712648361	2.976814975
TCGA-58-8393	21	249	-0.078077328	0.275850859	0.371648031	0.508430549	0.353026861	0.121111004	0.276655776	0.302136493	0.078498887	0.064964242	0.333048939	0.175117925	0.1332694	-0.027204071	0.087384568	0.252184293	0.242207308	0.328155862	-0.070901708	0.363159689	0.104929137	0.077733611	0.453721719	0.33301756	0.290948432	0.092993329	-0.109029952	0.35233482	8.159604825	16.12528984	26.74618522	15.61153814	21.49290965	5.76757142	13.39425256	70.62001185	5.685693832	20.8123234	901.2262929	16.09256846	21.32426832	30.44345199	421.8997198	5.38081585	4.561992488	7.240896804	61.21942521
TCGA-58-A46J	11	162	-0.131109797	0.185545094	0.22145374	0.45922796	0.326292003	0.105772916	0.126154537	0.282732292	-0.046451403	0.010511322	0.18141324	0.114468151	0.078155136	-0.027778488	0.102071804	0.241456071	0.304870869	0.296834002	-0.049945507	0.361090529	0.049604662	0.088023341	0.338507611	0.299069277	0.24447149	0.070335783	-0.189917457	0.341691119	1.634903276	2.577812808	4.548669571	6.357977007	6.771113315	1.77868037	5.40239728	14.6400807	1.875210235	5.435764274	403.3590951	9.926754952	9.506925225	7.084684659	210.062587	1.113110666	2.089323839	1.903500045	8.433562699
TCGA-58-A46K	20	126	-0.143376115	0.20723648	0.239714942	0.403139886	0.22829429	0.107813018	0.116520167	0.211003543	-0.088469792	0.071099057	0.032747221	0.044138833	0.063322281	-0.038500932	0.049856952	0.205300625	0.26328192	0.330994903	-0.17215605	0.334649988	0.023731337	-0.134018937	0.199414745	0.276893512	0.176573176	0.037841497	-0.258805999	0.303706035	25.02371996	4.835659439	12.07648858	5.882051517	6.184820325	1.043704684	4.471592571	25.12304177	1.940656935	7.830696721	147.5808954	8.424077304	6.455557998	9.067528893	290.8683133	1.836456909	2.438314728	1.498356691	33.76544323
TCGA-58-A46L	10	214	-0.191093745	0.257486842	0.305175441	0.479458831	0.300180934	0.137166635	0.208814879	0.251692777	-0.047087146	0.0306144	0.14557289	0.103393469	0.096626223	-0.035410299	0.076806822	0.192825153	0.280211702	0.325555028	-0.154999817	0.330949176	-0.009199449	-0.026688381	0.327104447	0.259136152	0.228050149	0.071671492	-0.277382732	0.344308524	3.042038946	6.492057784	14.27049327	8.459223652	6.825451347	2.455800794	8.20661054	39.93521528	6.019259723	12.80481889	486.500727	18.63006158	12.6102286	16.88967346	168.8963546	2.814181066	3.556208583	2.052654262	54.83455631
TCGA-58-A46M	19	357	-0.163688623	0.277201698	0.322586213	0.465837892	0.275370103	0.166560091	0.191184468	0.248267026	0.003439403	0.080272745	0.170348557	0.099919182	0.091447303	-0.115283488	0.082072842	0.221986055	0.26336417	0.251612329	-0.216591657	0.344228784	0.010971166	-0.098174222	0.331477427	0.25325318	0.178746628	0.077333933	-0.178624095	0.306966331	25.3087124	13.30149595	29.39390279	8.460379879	5.866608635	1.264855474	7.501213846	42.37112052	2.833164309	11.35570761	445.8695554	20.49105553	13.59705593	28.24353419	231.8134009	2.761373132	8.535280113	2.133381126	133.3744704
TCGA-58-A46N	15	179	-0.233593581	0.137614617	0.166770997	0.40120633	0.250491779	0.138680113	0.05387217	0.236681262	-0.185175303	0.099132441	-0.004619853	0.062458532	0.028529734	-0.034905126	0.140130059	0.168196129	0.298933692	0.280364208	-0.208414071	0.363454295	-0.095741454	-0.01080055	0.149492303	0.263839647	0.170213186	0.025769395	-0.186677668	0.303779743	10.46531773	2.056984748	3.276602102	1.622948138	0.548213353	0.19328948	1.257189693	8.974516788	0.260661125	2.283450609	56.03463919	2.062069266	2.068040825	4.008297551	85.3951668	0.737200954	0.937390628	0.921813903	6.300477092
TCGA-60-2695	22	192	-0.092284046	0.239902961	0.284171371	0.465615568	0.268898464	0.102531109	0.154748775	0.26894081	-0.023862021	0.031890043	0.163850307	0.109659786	0.078958163	-0.086379769	0.104957151	0.228287232	0.244187067	0.276041051	-0.060512585	0.317098823	-0.031186721	-0.0213411	0.306655828	0.299403327	0.323449301	0.020328062	-0.25736566	0.333490502	2.312015481	7.838727227	9.311634759	7.317426102	9.32896593	3.169390183	7.803649922	29.94116866	3.183423577	8.087973221	647.6977873	9.938877294	9.683154449	14.86750826	212.3649835	2.033882846	3.754728626	3.4428705	32.46929107
TCGA-60-2697	1	16	0.31482817	0.308807467	0.426499139	0.544435516	0.326669938	0.189257178	0.296771081	0.282864737	0.268646063	0.075722628	0.314132524	0.228216704	0.219385404	-0.00858603	0.115459774	0.287210001	0.272982389	0.318525825	0.061120861	0.410762288	0.130987119	0.21024417	0.476913617	0.363100698	0.331541172	0.131306204	-0.081249998	0.378927428	3.531896232	11.97634326	24.76906373	34.73123625	11.45154213	8.615578548	34.83075709	72.14074915	13.42206268	29.08266472	1322.289168	156.9144008	50.55380525	31.47871994	443.5443479	3.725833922	3.334707498	8.537059086	20.21018069
TCGA-60-2698	21	979	-0.149860335	0.26091455	0.333011102	0.502234986	0.385141406	0.141594831	0.230650673	0.333404841	0.011543773	0.057408712	0.35156866	0.187477069	0.157513455	-0.041481256	0.13615384	0.267190132	0.30031011	0.368422662	-0.088746734	0.394472854	0.128895074	0.123400223	0.432514058	0.342456055	0.283792188	0.119496427	-0.107685294	0.357038198	3.074139705	8.527010248	14.97491251	12.39427414	3.412052502	2.836812203	11.09538175	58.23060979	6.089327558	15.92784124	1353.354416	4.796192199	14.87937058	21.7450996	330.9227636	3.86909056	3.043802123	4.119215186	27.9999455
TCGA-60-2703	23	280	-0.122641199	0.226393846	0.117861343	0.455448042	0.309878641	0.117988861	0.042334316	0.203457304	-0.068670201	0.073493539	0.170886894	0.06993685	0.087827271	-0.087441699	0.136700879	0.205702686	0.268446174	0.25376405	-0.162065135	0.336795984	-0.005290356	-0.003356582	0.246358936	0.282186438	0.279186872	0.105614211	-0.173252707	0.337755034	1.09856577	3.075008557	2.396890059	0.90865565	2.93706065	0.362477425	0.993187759	5.604416638	0.703106256	1.488955528	67.2167642	11.25339959	6.658080575	1.56258122	107.2555749	0.57715221	1.211136796	1.929438146	4.058370669
TCGA-60-2704	27	170	0.038128096	0.309785261	0.272284269	0.505764619	0.419133814	0.221798212	0.236634795	0.340849222	0.137847447	0.085316314	0.411372593	0.208012986	0.179626972	-0.037270003	0.168001593	0.26919745	0.291600775	0.302954664	0.010089667	0.3738009	0.158403582	0.189199938	0.487955167	0.30205949	0.32758327	0.153606776	-0.133158266	0.38457522	4.486604072	5.116878489	10.02339302	8.366968228	4.527795564	5.131482149	8.998914081	26.36632381	5.231955784	10.8459446	1251.815094	25.04797585	17.89993604	8.09546135	229.6761732	2.877352544	2.565706542	9.658231893	39.94635157
TCGA-60-2706	22	13	-0.110685333	0.257727735	0.322186	0.460192823	0.287341791	0.156413806	0.174714403	0.264828296	0.059351135	0.062209612	0.281354074	0.12676596	0.086230413	-0.069065424	0.068042871	0.22895111	0.275112558	0.313971671	-0.113166293	0.370626705	0.10249369	0.043245076	0.392635239	0.346622397	0.242226891	0.07441071	-0.21866954	0.313225711	1.967408969	10.31107126	9.265938344	10.436145	8.908902378	3.997654913	9.949299413	48.9079639	2.857535369	13.42017216	1339.466861	36.64663819	15.95042336	15.32912713	242.6597486	3.392645833	5.36082057	3.246309976	34.04840139
TCGA-60-2707	6	92	-0.184569107	0.188159198	0.171524657	0.503526874	0.397829277	0.113601172	0.193365891	0.285838196	-0.035085689	0.049838528	0.247692168	0.144895169	0.124214125	0.056744465	0.130364998	0.261794824	0.298300874	0.336785169	-0.068126092	0.416562486	0.083739727	0.134501426	0.371107938	0.31412001	0.283853046	0.101061873	0.105162856	0.374881469	1.69990986	2.563686443	6.619965481	2.128978525	3.079192066	0.761130421	2.754997946	11.86330391	0.591117511	2.346889869	490.1525507	0.56348178	8.340142831	4.344534926	266.165875	0.484393995	0.63723594	2.191501774	1.694757702
TCGA-60-2708	33	189	-0.302615183	0.103282494	0.094249391	0.499466776	0.372008363	0.16166697	0.122624675	0.306656068	-0.140799081	0.078617521	0.209995939	0.101963703	0.09262403	-0.015265536	0.097441816	0.214493925	0.299725468	0.350084694	-0.134758823	0.337329124	0.03204822	0.00643952	0.251099857	0.275254734	0.238695675	0.099062463	-0.189002981	0.332572647	4.381685098	3.169608777	0.94172994	1.087500408	1.802056986	0.585384441	1.474224578	12.50609886	0.375372354	1.444127999	284.6959672	162.4862023	2.849060626	0.972469616	119.8761753	0.214441577	0.374670461	0.420026753	1.746812943
TCGA-60-2709	31	147	-0.010057129	0.258374225	0.357379579	0.536938788	0.346734946	0.184386863	0.260163543	0.287466831	0.118042396	0.080043062	0.343478581	0.215698481	0.170307581	-0.052945046	0.098492585	0.271987944	0.269812585	0.329141855	-0.026571416	0.356088072	0.157568235	0.193362672	0.497121564	0.325596782	0.307753917	0.133137742	-0.256305108	0.359544142	12.38796456	11.18657295	15.8630709	14.40068402	4.027081267	4.303776152	18.464435	84.37082595	9.565429998	17.97677443	2233.241059	17.21979684	27.72281937	16.06173807	394.6899091	5.241668919	3.524688132	9.394287662	26.75323655
TCGA-60-2710	12	194	-0.080110427	0.228736695	0.204656889	0.477626323	0.327627911	0.144155797	0.212142213	0.268513748	0.021414545	0.074165392	0.251431527	0.204650207	0.111061385	-0.062427196	0.154147196	0.243980483	0.285496822	0.278387899	-0.104609969	0.350953452	0.041155909	0.057161539	0.381532987	0.291970007	0.276071143	0.089350203	-0.188660779	0.355443788	2.66999577	5.09231748	4.98626637	5.650758187	5.908591654	2.112704786	6.156220192	22.96515163	1.625133363	7.982426161	927.0577355	15.80098462	13.40440616	8.264915441	242.271579	1.66127354	2.408739184	3.403208147	28.95304891
TCGA-60-2711	21	105	-0.115276363	0.17917127	0.299573947	0.447475231	0.293819339	0.12074119	0.096289835	0.25787153	-0.068443251	0.029173076	0.076405649	0.115164782	0.067434333	-0.049461246	0.062217236	0.228179119	0.314602032	0.208142437	-0.142793013	0.322607442	-0.018733621	-0.031084442	0.230666621	0.2657333	0.197091976	0.013372451	-0.296006018	0.314837998	0.830266839	9.514114165	25.57364012	9.572478661	7.961388436	0.762639732	8.466110062	32.99203924	2.301401252	9.786012724	262.6310657	12.4832537	10.27554526	16.29038156	198.2757878	2.082612217	3.771224464	1.333076113	12.46195889
TCGA-60-2713	13	219	-0.138758858	0.183739526	0.304650827	0.499112924	0.344711458	0.20863457	0.238716298	0.321455636	0.01892363	0.031711615	0.362559484	0.223980049	0.158943081	-0.014221108	0.109622799	0.30090424	0.296511275	0.295910366	-0.136372582	0.351311438	0.119171377	0.080326693	0.473532549	0.302471493	0.275367056	0.135962221	-0.27905835	0.373930024	3.790852926	9.896797988	14.87988453	11.17533105	5.658917463	2.639828003	10.11576374	53.95596376	6.866346807	16.07518726	1711.378079	14.08320484	16.40267406	14.08540762	287.8161563	4.209312084	3.062704702	3.461062584	51.13994287
TCGA-60-2714	25	800	-0.080923164	0.244574908	0.302171415	0.499689087	0.332682293	0.095205732	0.223356648	0.277264329	0.005482897	0.006284623	0.274446444	0.186609189	0.121230423	-0.066673107	0.056177698	0.250954186	0.205577562	0.351324139	-0.098398887	0.355396185	0.02138603	0.064595046	0.359535315	0.356667254	0.255489568	0.095297406	-0.085374981	0.299573073	12.38377689	10.28702272	11.45059935	15.59795284	8.031881328	2.477222789	6.130570103	31.35815696	1.60773968	8.342752582	1026.519844	27.64543549	12.60043321	12.81489634	265.9484983	3.100526834	3.2324832	1.989086917	30.68538678
TCGA-60-2716	0	15	-0.333659381	-0.020625023	0.109912319	0.419910944	0.227298766	0.089912484	0.001858974	0.191391823	-0.190169692	-0.058485952	-0.031017752	0.004208456	-0.02468287	-0.08562209	-0.018155972	0.15698625	0.279312899	0.276003085	-0.230077839	0.340025004	-0.127016359	-0.145130122	0.167328639	0.30327956	0.161003558	-0.032076761	-0.244694103	0.28473214	0.851494988	0.676115796	1.149850622	0.630107414	1.641825194	0.247169404	0.798204145	3.106637308	0.136407438	1.020415382	79.09407701	0.448972072	5.271224931	1.252127887	160.1170533	0.238649681	0.27564182	0.450421431	1.044089134
TCGA-60-2719	14	180	-0.212043525	0.153004708	0.1828934	0.431713174	0.319680837	0.107632898	0.116376712	0.268965124	-0.061697876	0.05902999	0.170385245	0.121321977	0.077304353	-0.093506233	0.055481674	0.223729184	0.279417618	0.306889923	-0.185861221	0.381721302	0.008944527	-0.038121457	0.314050193	0.318339731	0.224273375	0.024880165	-0.183656031	0.341592496	1.259292493	3.065085005	4.440093317	4.010582749	2.592692792	1.212065746	3.234858463	15.21153682	1.259590224	4.992924712	497.9493024	4.756678768	6.329136629	6.758912529	237.9281716	1.288912419	1.402063508	1.573544676	15.9386036
TCGA-60-2721	10	184	-0.067434173	0.192155887	0.349883641	0.502979374	0.326124518	0.141771749	0.212244529	0.272576102	0.054647153	0.012828436	0.213596778	0.157328624	0.140087484	-0.040885255	0.019579277	0.265836976	0.279027698	0.316330837	-0.145776219	0.362852573	0.059412628	0.016001447	0.40943195	0.303075184	0.269518525	0.07123113	-0.148612642	0.337369327	1.972613564	12.55577397	18.01065385	15.68593248	19.03888106	2.039514783	15.82892827	72.90486906	7.490278919	21.42034483	754.2783122	32.19577709	23.90874119	25.90652315	419.9832536	5.134908464	4.285233067	3.697029069	197.9925977
TCGA-60-2722	17	285	-0.231440944	0.161211551	0.147740709	0.402150279	0.303223179	0.087841374	0.095499293	0.232265993	-0.119113361	0.046866983	0.112780163	0.088381854	0.026159118	-0.086908764	0.052290354	0.232055073	0.257321742	0.256670355	-0.141862987	0.302243305	-0.031213541	-0.032151929	0.220618099	0.274134657	0.158876307	0.030687082	-0.176282034	0.301625292	9.694988004	1.390943816	1.49365836	1.671377793	0.885630341	0.484947574	1.736152498	6.469624873	0.306586045	2.247221695	199.4140562	3.754281268	2.722868207	2.756682941	224.7958692	0.387250563	1.178758877	0.786038062	6.324388396
TCGA-60-2723	21	262	-0.063752525	0.298504547	0.38031146	0.460090508	0.318226606	0.116079776	0.210737025	0.304770047	0.041921775	0.084400794	0.26058081	0.162590827	0.149730808	-0.05593154	0.13760959	0.267734417	0.299325203	0.297959366	-0.07765767	0.359678888	0.05163178	0.094535056	0.387037158	0.306497361	0.244134341	0.09472741	-0.220753289	0.327850065	27.7964918	18.97492884	36.46071736	13.29543606	24.24759302	1.654257936	10.73006285	64.6743677	3.070605414	13.45552639	928.9319081	17.8682131	13.68236555	31.47512752	275.3447814	4.071318294	4.103571029	2.400342271	33.02264373
TCGA-60-2724	11	308	-0.308267901	0.127991842	0.111459843	0.489135761	0.347846372	0.106739245	0.064767405	0.332072649	-0.133487488	0.046146594	0.2187161	0.13126642	0.124692096	-0.007740489	0.108439622	0.215309963	0.290401445	0.307949301	-0.214946788	0.342519626	0.013819856	-0.038887262	0.248547324	0.309853083	0.222005239	0.101583188	-0.112216442	0.339194347	0.935495115	3.240824661	0.927514572	1.338855803	0.405865569	0.312116599	1.811039183	19.21549152	0.264075805	1.025717998	234.507567	56.32957086	6.921538716	0.682186777	117.7171756	0.17346531	0.37047586	1.189426596	6.535737982
TCGA-60-2725	14	134	-0.012625821	0.308005486	0.338470984	0.506773125	0.392821379	0.192925755	0.263100472	0.341057757	0.068714533	0.048669758	0.338032723	0.227619651	0.188122299	0.027139655	0.179755061	0.321535297	0.270875243	0.291704645	0.000573994	0.377383309	0.153402041	0.171399549	0.451873955	0.316703255	0.315018289	0.143156669	-0.048727865	0.373113585	10.34152708	9.625986214	18.18181664	13.02715601	12.83563813	3.118386104	10.7924592	114.1276969	6.299644237	18.79050404	1440.399866	74.36487925	31.3895867	19.48228838	287.3463786	5.143123006	3.441236505	5.847966038	89.58501767
TCGA-60-2726	21	272	-0.096081281	0.2879694	0.306236901	0.467553019	0.201460542	0.101150889	0.118712405	0.236487498	-0.083874439	0.015640952	0.036227326	0.063768971	0.100492989	-0.071361053	0.0350798	0.202532455	0.324624033	0.31879059	-0.092789852	0.302591257	0.030487159	-0.071640819	0.265971878	0.275331717	0.206595186	0.06691263	-0.308835859	0.304421227	0.769518701	5.984772306	17.91110445	12.4991012	5.51855708	1.197165562	10.12724611	47.26688188	3.592701848	8.650930273	269.2428998	47.68997806	12.97321643	17.85492099	176.1247793	1.112828099	4.502762722	1.020686667	27.91738644
TCGA-62-8394	17	117	-0.188605311	0.191668714	0.200413977	0.461054804	0.315273019	0.087447477	0.181464046	0.285261368	-0.033527567	0.002780387	0.163185686	0.130181155	0.128853129	-0.062410128	0.133757127	0.206866165	0.222487529	0.342069952	-0.129761345	0.346046951	-0.004815014	0.014919654	0.312237015	0.322589093	0.282180072	0.067763654	-0.175674746	0.312166936	1.512487505	2.44401169	3.85860307	5.254981191	37.48190604	2.709791093	4.759534093	20.76009399	1.503341766	7.509323865	1450.284523	2.467004427	27.1751417	4.940778511	433.4052142	0.813558833	1.49845609	2.29900714	21.13366895
TCGA-62-8395	6	73	-0.142051599	-0.019108034	0.197683687	0.476687682	0.250021482	0.05307225	0.1687051	0.213616244	-0.033089532	-0.051168341	0.180842469	0.150742184	0.090720744	-0.004687021	0.04131233	0.203794371	0.205428069	0.330108763	-0.082208105	0.350339812	0.0403999	0.087577367	0.28829176	0.327736115	0.241978783	0.034095816	-0.134027603	0.317976552	0.481831566	3.575804606	4.575711133	4.21393141	1.281403707	4.080938743	4.346001756	13.42558084	2.1572687	6.758995845	691.0592279	3.780755976	7.928612132	4.774936506	192.414148	0.951140426	0.525354775	2.710794525	5.42342764
TCGA-62-8397	23	24	-0.146219826	-0.023946564	0.177454823	0.473132405	0.303426604	0.089823656	0.17747563	0.278178171	0.034089642	-0.009100075	0.208524472	0.172255822	0.097523247	0.044267145	0.032587501	0.251731133	0.24799703	0.328758436	-0.108313816	0.405708851	0.082672367	0.101362903	0.389413682	0.358968329	0.274516237	0.055511398	-0.111515279	0.354252902	0.946523148	24.57235127	1.489502733	2.637429941	0.326676588	4.019687092	2.490926215	5.1785045	0.916015719	3.426193397	1679.167073	1.116658652	6.908961283	1.082382606	566.8071488	0.494630305	0.278872344	2.266579477	0.634102592
TCGA-62-8398	24	74	-0.133964732	0.206296211	0.243671524	0.498356966	0.290725999	0.133789571	0.211460768	0.270982771	-0.02199303	-0.000786913	0.248662499	0.139067342	0.13978584	0.012728336	0.191793287	0.254934543	0.222749789	0.338666455	-0.14047738	0.361101564	0.087382939	0.042514687	0.342410657	0.354109728	0.235863761	0.070582117	-0.0801896	0.32390042	2.835572015	4.393491777	5.16959099	6.324873074	14.4990335	2.005550701	5.606086658	13.59004238	0.65658812	8.922924358	484.5903308	9.076608099	12.97269045	10.05118202	289.1212403	1.891748428	1.888979958	2.021014309	12.33038246
TCGA-62-8402	31	41	-0.120753356	0.228263172	0.396712885	0.475616196	0.279942537	0.10270472	0.321914497	0.261851472	0.037573531	0.046371654	0.229325702	0.161878511	0.130658889	0.041274816	0.11549023	0.276067474	0.236342596	0.365891025	-0.16730912	0.321593976	0.102345039	0.018311113	0.385681808	0.331110385	0.30230013	0.034892511	-0.145507145	0.32474454	6.909549002	15.77666402	59.71194317	26.04788866	92.86172843	3.354991043	18.10043597	59.66225629	2.920840386	26.97605589	750.5624796	2.10350332	29.54900576	20.97622369	770.4008603	7.755643845	7.410470849	3.542717051	198.4505468
TCGA-62-A46O	14	799	-0.21502045	0.155091843	0.077405139	0.374104829	0.156933252	0.083117754	-0.022152732	0.217704164	-0.144329474	0.063521285	-0.05777332	-0.02019126	0.018762266	-0.047134415	0.167247767	0.138216862	0.229028473	0.287043237	-0.172049255	0.355015478	-0.129227566	-0.007504806	0.111581569	0.275409722	0.152204252	-0.023280336	-0.128234408	0.260260487	0.896166306	0.757104471	3.363962704	0.530235241	1.733150978	0.188690531	0.647231221	3.960872753	0.049539578	1.188969546	39.15187687	0.634101985	2.498637516	1.386401742	71.41553428	0.350812242	0.313891153	0.627695169	2.73366357
TCGA-62-A46P	6	250	-0.165419236	0.033468511	0.238888836	0.426832608	0.206316329	0.07925074	0.12147713	0.22493226	-0.093713278	-0.100560617	0.088808976	0.113684135	0.052460303	0.015890887	0.110804782	0.207536627	0.252768518	0.363679135	-0.086905469	0.335041496	0.025311855	0.002789858	0.26890398	0.336133465	0.237807847	0.014741246	-0.135607789	0.286343435	0.563978534	1.966360722	4.5085444	2.698867267	4.85646089	1.235674054	1.930574919	11.18782248	0.80859395	3.251231542	300.6614469	2.018235809	8.302296978	8.859292594	235.8589053	0.547340227	0.706196745	0.884826029	2.671763556
TCGA-62-A46R	24	170	-0.09337854	0.211909005	0.268659397	0.524897434	0.338918926	0.140844507	0.228451022	0.284845792	0.066740485	0.061318924	0.228320529	0.149412053	0.109004275	-0.034809698	0.102977935	0.262881198	0.231412085	0.356562916	-0.092229592	0.404785501	0.055303003	0.101202199	0.415472684	0.347637251	0.261895938	0.055989765	-0.104770116	0.334849692	3.0968427	1.95965667	4.099788805	10.46148686	3.400864664	2.74026986	8.622167791	15.6705138	2.921927147	11.97114071	833.8170722	27.31495728	15.59299759	4.122335168	206.2374297	1.217146623	1.091020896	2.839433405	16.26703892
TCGA-62-A46S	17	107	-0.094128857	0.054690019	0.269571283	0.490060236	0.243778988	0.114368948	0.158101575	0.216162604	-0.033938455	-0.043133773	0.18900307	0.158949938	0.086016391	0.062199417	0.154376056	0.235287185	0.25092856	0.360411917	-0.020405617	0.356293945	0.022964497	0.073360757	0.363982858	0.331454659	0.217101885	0.047567188	-0.130892018	0.309083053	1.560265247	3.088967691	10.18943854	6.251300913	9.69657882	2.935674463	5.292818978	17.17491302	1.410328003	10.29566115	643.8400559	0.665076154	76.63615868	6.481237161	251.1336955	2.169556121	0.921572661	2.104270399	13.09727046
TCGA-62-A46V	6	54	-0.245187198	0.040174354	0.136968496	0.507187912	0.290119697	0.113813026	0.171926808	0.235070242	-0.076753274	0.01910177	0.213942375	0.163721348	0.071330172	0.026158227	-0.000965034	0.255233768	0.258721223	0.325244969	-0.152196503	0.385970408	0.034911993	0.062055785	0.307029088	0.351187503	0.279338412	0.040106245	-0.125009327	0.320177061	1.252571921	1.362646108	2.019531948	2.13779087	0.775113826	2.73970372	1.967978496	4.761427234	0.316243267	3.642645051	769.9658829	0.110396846	7.301979958	1.0861734	192.2892423	0.670641068	0.428324487	1.545393853	4.490625058
TCGA-62-A46Y	6	35	-0.082432686	0.148703359	0.313713109	0.509847096	0.324394589	0.139937479	0.236212117	0.297457309	0.033970208	0.015704896	0.309659874	0.189278924	0.125364131	-0.023887878	0.098536432	0.304912409	0.24081708	0.310390199	-0.093303568	0.44673668	0.107336374	0.080862196	0.444460833	0.35733151	0.299301546	0.056004753	-0.108810451	0.362314114	7.563233599	11.51474973	10.60200285	10.40845477	8.804305969	6.876119255	8.152404783	31.52594104	4.940646581	15.37857725	1984.429734	8.821397411	15.83856336	12.31907934	340.517666	1.691553328	2.079258162	3.929119717	27.26920612
TCGA-62-A470	23	105	-0.218819915	0.116426145	0.175359055	0.436193523	0.255889995	0.118442954	0.123552123	0.257603323	-0.049268913	-0.011768651	0.198599872	0.147448966	0.044307072	-0.007527769	0.116592022	0.227630447	0.222544939	0.39146496	-0.051417593	0.347373946	0.055737187	0.056717967	0.284493601	0.306104139	0.233651965	0.01676798	-0.190506583	0.304133443	1.567732363	0.825455153	2.585998499	1.896054259	3.139631244	2.275383179	1.858053171	5.023932459	0.841449557	2.491606144	578.3576986	0.307727884	3.948867895	2.94357354	134.2353636	0.481952569	0.702469955	1.951944156	8.00396693
TCGA-62-A471	24	91	-0.152222775	0.156372843	0.263727113	0.435513831	0.224148849	0.097368549	0.141375527	0.209534977	-0.140866874	0.005841533	0.026838923	0.031985779	0.078883457	0.030543861	0.168062598	0.190229163	0.219503376	0.325295747	-0.16831941	0.344580948	-0.019943259	0.027868722	0.241168182	0.322208539	0.194582816	0.040499145	-0.028705206	0.289320236	1.166878945	5.560149896	15.78503305	4.629434882	17.07626125	0.824636148	4.158596612	28.16260284	0.913109343	5.696651396	79.97397736	5.134246018	4.991240524	10.22960181	219.3891946	1.289662469	2.220914009	0.701189371	4.818985998
TCGA-62-A472	21	53	-0.157051799	0.206458227	0.30331626	0.500448318	0.268036361	0.108828894	0.278611845	0.282287626	0.000432781	0.048385227	0.253369124	0.15954381	0.105540064	-0.011838076	0.10573267	0.242743724	0.255789231	0.368067491	-0.154279331	0.379514654	0.038205913	0.094465613	0.388959981	0.333427546	0.234027839	0.04254849	-0.094073166	0.318802075	7.632084161	4.474486733	15.81488651	13.58844816	5.306930907	5.329330152	8.732137287	33.85134728	2.192878114	16.70488138	787.2937247	29.96126353	15.45110394	14.13949045	185.607464	2.740370368	3.289604196	2.200350381	29.70504517
TCGA-63-6202	15	329	-0.036300503	0.284710906	0.395792948	0.531960733	0.350709667	0.131723357	0.284975423	0.330337885	0.093557119	0.065382388	0.372358974	0.241837383	0.18175601	0.002072352	0.111533496	0.262665372	0.261704705	0.33655583	-0.087667213	0.320944512	0.150542533	0.10981023	0.495281122	0.400224223	0.311624713	0.127944122	-0.056451421	0.337825182	9.105891471	19.91504852	19.57030165	17.19180816	30.26535136	4.750988679	17.40457518	88.12780193	5.817110652	25.35420602	1639.834929	27.87050142	28.21134932	31.27300488	280.2360151	5.911692321	6.298083839	5.020805533	73.3473651
TCGA-63-7020	31	185	-0.121191493	0.146655347	0.287721726	0.484662136	0.332372544	0.139846834	0.187083306	0.29325749	-0.014671148	0.001654237	0.26025776	0.130306811	0.076370485	-0.016458255	0.082507437	0.271111572	0.304299754	0.337815814	-0.121968247	0.407860015	0.020332483	0.072426521	0.358569362	0.300644736	0.267279805	0.077636566	-0.236008109	0.358507228	1.975999545	12.07031337	22.8480455	7.395710433	50.87482481	4.691793382	6.762453054	40.35263448	2.179645707	7.330998541	628.4109188	8.935178916	10.85127347	17.13646256	398.0369004	1.766621179	5.147509919	2.024106372	42.45297657
TCGA-63-7021	6	243	-0.009864446	0.2639475	0.308225246	0.472318051	0.330515486	0.112861671	0.220166397	0.275671779	0.015723456	0.038619686	0.234025175	0.157917095	0.138137698	-0.021473428	0.084543614	0.22995161	0.2641126	0.319078699	-0.104912347	0.336277559	0.048122187	0.024323939	0.386247442	0.300598811	0.253106757	0.104909998	-0.07361905	0.348383013	7.027701798	6.426575372	19.49322543	7.818223691	8.783010941	1.684920308	8.834048498	40.61960512	3.273252828	7.781118311	407.8551446	9.528650185	12.1151468	12.38491512	236.945167	2.096749979	3.041849658	4.217222619	15.09073467
TCGA-63-7022	4	165	0.119324371	0.212186197	0.317282963	0.535482502	0.358832928	0.158308255	0.269079952	0.327610783	0.146821446	0.066321422	0.390711623	0.198988287	0.186240478	-0.057480663	0.072879282	0.30255316	0.289770852	0.313822712	-0.116942429	0.353730506	0.155169464	0.15610865	0.512016616	0.348923126	0.335148503	0.143547537	-0.204143716	0.381192496	1.400390133	9.76893615	13.98407342	14.28824841	7.652166656	3.589879282	14.11571699	29.7298633	4.47318596	12.35554203	1408.121416	31.4997015	31.03062986	11.50640439	408.2064379	2.814822143	3.235226223	4.421676927	27.55100668
TCGA-63-7023	12	130	-0.194907918	0.311347433	0.253711769	0.424078809	0.263922667	0.107703968	0.099949936	0.231284908	-0.094181024	0.105325969	0.106377125	0.073380667	0.072601049	-0.161865243	0.157478223	0.203153491	0.282288625	0.237408661	-0.065974285	0.309001885	-0.025224456	-0.002559731	0.253172612	0.265587864	0.204903526	0.079256157	-0.259040765	0.303305538	0.70326035	5.8048354	5.916897583	4.620882912	12.96441627	0.81512359	4.614114266	20.89670864	1.516157896	4.70153044	283.1773134	12.14161506	5.757052298	9.465332377	193.3768959	1.176761846	3.468507167	1.25383865	26.59039376
TCGA-63-A5MB	19	307	-0.170126488	0.229518113	0.265888876	0.416996814	0.269811733	0.104118309	0.174663804	0.253937664	-0.109582494	0.087274473	0.123694441	0.064935076	0.072368909	-0.03804398	0.095773723	0.198571838	0.27593755	0.342488523	-0.103532896	0.324582606	-0.006949966	-0.010262656	0.254409181	0.288333308	0.237551797	0.044943589	-0.295118692	0.31622194	3.379619691	4.321670652	12.18882594	6.273978997	7.321446607	1.661476619	4.066999967	16.58062454	1.487280763	5.627593375	433.9859506	7.867806199	6.650155121	8.421327341	181.393455	1.565648858	2.493627902	1.637900503	28.82925094
TCGA-63-A5MG	11	97	0.083715074	0.205021911	0.21672656	0.491882141	0.284679325	0.143871953	0.192990211	0.27115215	0.040147396	0.017146418	0.167651255	0.089046296	0.100162844	0.017420901	0.095293908	0.253040553	0.290134118	0.338161791	-0.105346031	0.385924124	0.04274876	0.04147402	0.345849331	0.324521123	0.242698969	0.06650114	-0.05410857	0.338194582	1.644209877	2.792443941	5.562673622	6.871143723	82.94187807	2.680089984	5.906976226	9.867123448	1.166157227	6.660591203	404.19401	10.90974918	12.29900761	4.551367215	180.2258253	2.074368868	1.902565219	3.424714412	3.36618284
TCGA-63-A5MH	19	202	-0.23651325	0.257936064	0.140615968	0.392276307	0.250751053	0.133668469	0.04105167	0.256288747	-0.179337141	0.049999502	0.068295971	0.056144577	0.084999202	-0.053568621	0.13373686	0.190243368	0.260992435	0.264456939	-0.216444917	0.314165673	-0.068629173	-0.010135276	0.168131932	0.257648923	0.196515703	0.044407752	-0.246502582	0.332087592	8.063289974	2.031041456	3.574182467	2.179241304	68.14131673	0.28438656	1.466592506	249.3862755	0.652518128	2.484210297	84.47548715	3306.965496	5.753271244	3.6522405	82.61218939	0.459489038	1.556410689	0.489147328	134.3620326
TCGA-63-A5MI	19	193	-0.185574807	0.136516383	0.154152223	0.421240813	0.283677887	0.116073838	0.05539594	0.201356039	-0.156563724	0.030503122	0.037807591	0.037956471	0.033258977	-0.100977857	0.121949375	0.159031671	0.284139462	0.216869955	-0.20994464	0.362335134	-0.09489616	-0.026079377	0.13552499	0.276959838	0.196717016	-0.020262933	-0.271515158	0.280338822	0.49851067	1.179730346	2.053727054	1.444258	3.277107549	0.620406947	2.077446124	5.526653059	0.80961724	1.962740933	106.4214454	4.852527693	2.379472892	2.13989742	118.8337186	0.524612687	0.4467456	0.552636751	2.862294764
TCGA-63-A5MJ	23	169	-0.278487867	0.275050569	0.223750582	0.442096743	0.346536025	0.1548972	0.137669223	0.247812704	-0.1413096	0.054576389	0.141507126	0.106952457	0.088158364	-0.030130188	0.103656553	0.173620336	0.262929041	0.266391462	-0.095581511	0.31960553	0.0299458	0.028662257	0.299084728	0.262494742	0.211919159	0.053814026	-0.211719966	0.315501939	13.80995997	2.765876527	4.675509965	4.544808591	2.106100444	0.483313032	3.54318221	20.13329165	1.739050261	4.844926564	213.4593153	6.264838141	5.119584166	6.201484486	134.6066183	0.814030004	2.975015444	1.397394339	30.63675052
TCGA-63-A5ML	22	224	-0.238055992	0.195249639	0.248698028	0.439439676	0.280455147	0.168099754	0.130296566	0.243374177	-0.114379736	0.068006491	0.142120121	0.075394795	0.069681525	-0.068779628	0.057622568	0.205405317	0.274767519	0.308380274	-0.200812552	0.335493765	0.059220059	-0.062337514	0.245877413	0.2918639	0.199383745	0.059703682	-0.345880572	0.313346956	11.03554336	7.144044281	13.94645211	5.736182652	3.487196816	1.462953792	4.554351226	24.16499996	3.686537062	6.681813966	303.5958936	12.18733833	5.524392176	10.41703568	199.4266294	2.374506587	3.354015789	1.639951625	19.12289599
TCGA-63-A5MM	5	1070	-0.150736398	0.298396289	0.364463153	0.508223749	0.358738628	0.17865347	0.281339044	0.351173256	0.024101892	0.021296173	0.355036228	0.224110716	0.181903264	-0.042728377	0.125846694	0.272103638	0.296962568	0.294052828	-0.036943002	0.372096574	0.116555534	0.088476141	0.460525741	0.328105611	0.313241571	0.152779244	-0.002390826	0.348109954	17.11106042	16.61481037	29.06928303	12.48561532	23.49147204	3.961886051	9.20879843	42.39897721	2.922462466	12.48314438	957.7288507	16.46773902	15.4538121	23.77065331	642.4621246	2.595432015	5.819410763	3.177786626	101.410044
TCGA-63-A5MN	6	35	0.082398121	0.319759925	0.442881427	0.540310193	0.359451414	0.126898947	0.330475729	0.324648688	0.164742809	0.052241533	0.435077406	0.227279679	0.217303396	-0.041152329	0.091633016	0.277500317	0.249461608	0.333476285	-0.068649858	0.366557016	0.136487504	0.122913547	0.548668617	0.349146943	0.342224628	0.146561864	-0.1705528	0.385537123	21.60925061	7.698146294	22.77527997	28.08597799	42.81772615	12.75177881	24.7889409	79.29680296	14.4146089	29.20633724	2327.933505	27.20077634	56.59932501	27.01641668	563.0718436	4.62709727	7.603967191	8.612414657	111.833017
TCGA-63-A5MP	13	168	0.057415598	0.349638936	0.33776173	0.492292192	0.315699047	0.162770967	0.199304092	0.268794405	0.072690403	0.067357853	0.200684721	0.143045147	0.108420435	-0.01371789	0.134491649	0.271471318	0.288837685	0.303819173	-0.09506313	0.344501992	0.05448239	0.008073654	0.386247411	0.285161531	0.218348386	0.060989022	-0.183637271	0.34989385	46.92997098	6.947446344	11.40074882	16.87574116	20.79881027	2.78739198	11.00763362	25.72171252	10.04079198	12.62651604	674.0217274	84.25246806	18.97006495	13.6359385	210.9568781	3.209027966	4.560082473	3.849189257	17.38631821
TCGA-63-A5MR	21	163	-0.148413523	0.281044367	0.157443048	0.44910115	0.294272127	0.099208856	0.18151737	0.271435331	-0.056329486	0.032421544	0.137806008	0.045204646	0.089812332	-0.024872566	0.133582159	0.228009947	0.287899432	0.297490139	-0.130280292	0.322708035	-0.013259426	0.059345234	0.257361974	0.255418683	0.189104613	0.096419247	-0.03278841	0.347709939	4.82120652	1.76201491	7.583159155	2.447185895	14.05623403	0.703360776	1.634767372	18.69334371	0.22177315	2.268934423	171.9957792	3.792852347	5.090667476	2.584818733	240.4138026	0.646666733	2.721024046	4.713377333	27.18662378
TCGA-63-A5MS	24	366	-0.016362621	0.225891687	0.27781214	0.502355945	0.312067578	0.136391993	0.24612471	0.280072562	0.040817291	0.008497326	0.296459005	0.147141526	0.134257075	-0.050825289	0.086958201	0.245855627	0.277814712	0.338412128	-0.047348536	0.346781417	0.083498264	0.073297209	0.412394253	0.275953442	0.264013085	0.097571768	-0.26729043	0.38034513	2.580234557	5.206121683	10.40631898	11.98428046	8.39495692	3.895787856	8.285213601	28.64648672	4.759937446	9.719365166	1116.616286	65.65168788	17.29577684	7.095491168	324.5051232	2.22557057	4.117232728	4.326589544	38.58197596
TCGA-63-A5MT	9	206	-0.116397997	0.2685233	0.178562979	0.476280616	0.38171934	0.177885107	0.185444108	0.278673518	-0.036124218	0.008330295	0.236282608	0.137470864	0.132034324	-0.008738721	0.084217789	0.242732576	0.287363938	0.337682378	-0.045180119	0.315976931	0.104055009	0.081529939	0.353605721	0.28870041	0.256197026	0.131707109	-0.132082826	0.337991047	1.630308978	2.052002482	3.396720564	3.179194613	13.30478892	2.427933048	3.056969975	425.2534983	1.033330941	3.518131978	491.6711575	29.56349658	50.33984383	2.580422748	240.4165892	0.706363607	3.307709822	1.800655513	112.0958144
TCGA-63-A5MV	13	109	-0.081654732	0.157321969	0.23678243	0.516311649	0.338808549	0.126402102	0.186070548	0.275671462	-6.40E-05	0.05021922	0.290447455	0.147980176	0.10565158	-0.078359998	0.03931603	0.224340693	0.30536406	0.286967093	-0.102561697	0.354092304	0.086695192	-0.010843769	0.388573063	0.272697831	0.223916163	0.074176103	-0.271218833	0.399553899	14.64284178	2.726572382	9.386232622	8.885336298	7.237199831	2.363705182	7.705038427	23.97873933	5.460962646	8.243639819	585.7550762	15.26535431	12.37609814	4.779973335	188.7964045	1.736348006	1.842996951	2.899794665	6.650706946
TCGA-63-A5MW	19	428	-0.297551459	0.101799622	0.149899413	0.401108496	0.265627848	0.088724332	0.063548627	0.202425682	-0.154711031	0.093539588	0.093495415	0.079935831	0.046699977	-0.104865071	0.132213687	0.122394289	0.274226788	0.279678473	-0.121638149	0.324543583	0.018082039	0.006582683	0.168599102	0.262614703	0.24770511	0.021736999	-0.325507861	0.350424715	0.528190508	2.493055066	5.434074475	4.113201128	1.695837649	1.01219361	2.619658725	10.48988773	1.333120569	3.339448414	218.8858421	29.44011983	3.123775704	6.879799474	162.2570634	1.258384614	2.620144776	0.535340777	8.474276302
TCGA-63-A5MY	10	150	-0.302471747	0.146852422	0.073142888	0.366399071	0.202196716	0.131353117	-0.0867611	0.180679839	-0.213512415	-0.008763955	0.013374956	-0.022730873	-0.01897581	-0.065258763	0.028043665	0.108710489	0.275369531	0.256854012	-0.135051604	0.369431765	-0.14990831	-0.090298447	0.078158309	0.264115302	0.141214916	-0.030809926	-0.205928823	0.268944883	3.153764342	0.323990771	0.694351803	0.258655028	0.902655284	0.133004222	0.267552737	1.324352518	0.06377137	0.178894074	17.6150473	0.335835808	0.870617829	0.749569361	93.86811215	0.212514832	0.563508529	0.235060426	0.902451644
TCGA-64-1676	16	531	-0.083979187	0.170958393	0.354436841	0.508679833	0.301501247	0.15558775	0.245514149	0.326061	0.022330578	0.081359611	0.340402713	0.23641863	0.149386808	-0.040125848	0.11337216	0.271032017	0.293257589	0.295193967	-0.092533218	0.39211716	0.164664884	0.173710216	0.480062923	0.366709222	0.282149219	0.126939014	-0.131232401	0.288182137	10.25766368	3.19272999	21.57764228	17.87126366	2.650656627	2.050217451	4.290242351	35.90424973	1.628180348	11.30087906	2557.272562	17.14511782	10.20702198	12.71145773	451.1371644	2.188510461	1.431479605	2.449045833	148.0340682
TCGA-64-1677	21	196	0.044037643	0.325014906	0.384654656	0.465384354	0.223414236	0.106463279	0.174359166	0.292120301	0.043589726	0.06078535	0.154994243	0.110665539	0.103364898	-0.04683531	0.141370952	0.233943246	0.27495543	0.289048779	-0.138710669	0.347652211	0.03013446	0.049163391	0.352346094	0.303560991	0.253256983	0.053351822	-0.181402219	0.261043197	3.70193397	5.349818426	19.14916149	17.53907206	17.20150723	1.166693654	9.075026704	39.57065215	4.704790914	14.44024499	865.370398	81.98137331	16.37251195	23.46771611	277.1168827	1.775356776	3.085300309	2.380246672	93.14436422
TCGA-64-1678	12	0	-0.140871206	0.226913114	0.278472323	0.380193052	0.145606773	0.114465043	0.047126553	0.230746675	-0.10251894	0.040521765	0.02962266	0.039863565	0.023302069	-0.053438754	0.130291824	0.167069016	0.23151902	0.312024501	-0.227261998	0.302126592	-0.025754155	-0.018434997	0.180674858	0.322709198	0.184857377	0.052251339	-0.169469992	0.225553127	0.248407902	0.719991389	6.572006485	5.825111408	1.555159545	0.120178498	1.163418825	4.703898543	0.92572098	2.210102679	133.8386959	20.59373728	1.378091108	3.869511592	49.06106028	0.771229472	1.214254712	0.816748877	3.812787328
TCGA-64-1679	25	480	-0.197254722	0.123641948	0.121760931	0.504407996	0.37601653	0.140741277	0.194524778	0.265694677	-0.024748526	0.106484927	0.341566482	0.175728469	0.130831299	-0.015173266	0.090310194	0.293420514	0.251304379	0.318958575	-0.19790437	0.357142434	0.102302089	0.08455522	0.404749874	0.373234217	0.310950428	0.102429639	-0.124682403	0.335645147	2.354551432	0.790751942	0.982319337	11.07744176	4.324002295	3.414738528	1.604828533	7.517883363	0.724803093	2.622594615	1410.849533	1.210097226	12.17173664	1.812344773	218.8405368	0.469290501	1.756581251	2.295918823	21.9085589
TCGA-64-1680	18	54	-0.176312814	0.105182977	0.19167491	0.457328356	0.233292297	0.121998593	0.190810026	0.213425442	-0.062393538	-0.066253192	0.090600422	0.103350582	0.08197221	0.002498227	0.09173834	0.254548793	0.235694569	0.296957143	-0.122868292	0.40754553	0.009631676	0.114415563	0.251909921	0.30505286	0.24704221	0.010509367	-0.155655689	0.291234726	0.924490738	16.9666556	3.307686622	3.027036963	7.2810633	3.064611856	2.772688083	8.992547807	1.274122374	3.91955592	4033.041929	3.950541982	3.004129534	1.829372324	241.7987265	1.523002992	0.455354456	1.240745309	6.236987925
TCGA-64-1681	26	77	-0.049152358	0.141039256	0.196379859	0.523332832	0.250697646	0.094167001	0.167791722	0.268029762	0.022221791	-0.000821944	0.215781917	0.173721554	0.112526331	0.026058859	0.070140989	0.267628982	0.257774894	0.312467198	-0.083000218	0.3879008	0.056707995	0.094204317	0.341414394	0.371510983	0.297869083	0.066338982	-0.178382329	0.333128533	1.393750681	5.192403297	2.765128117	6.163108502	71.23781426	5.71023739	6.521855942	46.9596059	2.123086617	7.456586146	1738.578346	19.55953681	16.99444638	2.814449188	496.9888398	0.85899568	3.230415446	3.026674304	18.38964929
TCGA-64-5774	19	123	-0.137245208	0.168605349	0.202923309	0.419448184	0.223955488	0.100012325	0.102717914	0.236794551	-0.117916482	0.095281087	0.09960912	0.038996912	0.075061354	-0.003301761	0.134810291	0.222748877	0.180145243	0.340365486	-0.179786768	0.331549632	-0.072106579	0.014930749	0.25588289	0.298848199	0.253172294	0.063830718	-0.070275594	0.267644036	1.293684157	1.709219958	5.289890571	5.745819388	3.582470182	0.903249355	3.56443863	6.441312611	0.626300092	4.043711277	99.37166642	7.673014986	7.456115561	2.278571279	81.80321284	1.074614764	1.332995661	1.969582467	6.47006847
TCGA-64-5775	14	433	-0.257946406	0.213925471	0.132707163	0.481602328	0.356546781	0.131640411	0.149315122	0.335156056	-0.041127391	0.050633982	0.241230101	0.120816496	0.088994308	-0.079965264	0.085341847	0.238898946	0.250103447	0.22175497	-0.17942149	0.320708747	0.142089699	-0.003066683	0.340516199	0.324995911	0.280747645	0.123636395	-0.180668908	0.349827303	18.45268175	2.002093117	2.151708893	1.069453202	0.473207591	0.636313915	1.055451773	5.885860246	0.255819467	1.724842769	272.0295013	3.412337568	2.627027864	2.622563543	142.3154131	0.314080903	0.49111663	0.801298314	10.20988041
TCGA-64-5778	10	423	0.113029935	0.295003076	0.464418349	0.506524047	0.260057106	0.11852381	0.277497913	0.28389082	0.130436542	-0.077468134	0.203045061	0.208055955	0.146812194	0.016509107	0.13286606	0.260928723	0.260527705	0.307000735	-0.092402363	0.347462868	0.054942153	0.035375494	0.429050608	0.320476945	0.261345592	0.040061769	-0.120503297	0.298062618	6.875137368	10.60037708	52.15527604	48.24926773	111.8873948	3.893754934	25.32918676	130.0579395	20.39075795	34.8422542	3793.313877	151.4775315	35.65426377	49.04170761	581.7464327	4.821698948	8.368233609	4.902540174	102.2182519
TCGA-64-5779	19	325	0.095416573	0.284983369	0.329358921	0.487608346	0.225907466	0.147639201	0.171754861	0.196468248	0.05853754	0.063109275	0.094461246	0.097905828	0.102979579	-0.097337197	0.103682573	0.237352076	0.208596061	0.3748079	-0.107895929	0.351530877	-0.006130762	0.019615893	0.289813834	0.32054619	0.294159228	0.051334065	-0.197314198	0.312555115	1.286896726	5.153465879	10.33864425	10.25062565	5.593505998	1.924681894	12.6303374	36.23762566	8.674553554	10.61363797	256.9435794	30.09280433	20.23246459	9.698070499	224.4785044	2.294394006	2.222519416	5.231440417	20.24411402
TCGA-64-5781	11	1024	-0.036294853	0.278098997	0.436861411	0.51240146	0.27226039	0.122392941	0.250039197	0.292666786	0.016236487	0.002343276	0.154221023	0.149535225	0.176349503	-0.028766039	0.162194889	0.273502945	0.271270825	0.34611114	-0.101594904	0.302205403	0.058157599	0.117532732	0.396339453	0.328261644	0.305837067	0.122869457	-0.086442471	0.278096227	2.826088253	19.89077407	76.03407539	35.89389125	9.761917686	0.99368983	24.38243709	217.8030172	2.779799829	30.37655813	861.3358243	48.89671239	34.09533634	40.88038084	331.6540747	5.502119505	6.449802897	6.613220028	46.13440633
TCGA-64-5815	8	147	-0.114679197	0.206472274	0.226585238	0.523150399	0.413740127	0.142674112	0.270642288	0.33690068	0.03786102	0.072294754	0.399673988	0.21150047	0.173610782	0.022650187	0.131497409	0.273226692	0.25803423	0.374843691	-0.1255061	0.353334554	0.143708279	0.168980878	0.470335387	0.34068614	0.322756336	0.124275745	-0.135903919	0.334176394	2.613278079	2.299088073	2.745781416	7.891771845	3.191674089	1.713730811	6.974053086	9.979099455	1.188276258	9.045019369	1214.374688	6.747215774	14.31332079	4.095589941	290.2988155	0.903128232	1.285198213	3.001624586	10.49243398
TCGA-66-2734	14	509	-0.174392622	0.192674348	0.152888956	0.485026214	0.398594054	0.118598582	0.176708022	0.319555835	-0.039018138	0.054368989	0.331190696	0.165052794	0.118473252	0.015874331	0.130590445	0.303915071	0.287892939	0.337628046	-0.146510572	0.442750766	0.154218777	0.093600369	0.405517532	0.33153567	0.259771323	0.094133215	0.140611816	0.401428074	1.967877173	2.027124462	3.014183232	1.646708486	9.485642026	1.365595446	1.929536974	6.831749958	0.554240141	2.699962709	579.1324796	0.833652835	12.00584811	3.602513114	220.1315638	0.785709958	0.739398331	4.867041618	20.3719283
TCGA-66-2742	21	214	-0.072451461	0.187487866	0.190783941	0.481002067	0.334778653	0.119867386	0.141300772	0.287429635	0.013674597	0.085497012	0.248251507	0.12457495	0.096405987	-0.035335016	0.108452633	0.301447489	0.293204205	0.352423995	-0.105571575	0.4315798	0.035767623	0.074075748	0.327803825	0.309084334	0.259280653	0.074421275	-0.073555597	0.332307267	1.42208118	2.258038773	4.386221152	3.424154741	9.650501802	1.000892443	3.658017038	10.95596202	1.669335448	4.289668947	471.9823972	8.696063919	10.74264177	3.937115763	201.282598	0.918315549	0.543371324	3.615757537	14.42648415
TCGA-66-2757	15	224	-0.133581922	0.227616057	0.301006127	0.439153146	0.237303141	0.096260754	0.12834077	0.236406099	-0.01730478	0.049561104	0.148903445	0.126843976	0.085189031	-0.053182039	0.11485085	0.208431706	0.199227835	0.305576531	-0.138389114	0.30635566	0.029801368	-0.042087036	0.323054033	0.28847876	0.275883506	0.019989125	-0.306916954	0.32193132	2.126494541	6.727817792	10.05940834	8.631213765	26.68107027	1.647792535	6.492399239	33.50972852	4.123292162	10.7562748	846.2938194	29.41760121	11.90072638	20.77080865	229.2948912	2.605650826	3.676960443	3.319252941	241.8955835
TCGA-66-2758	16	289	-0.035671266	0.311767152	0.413423545	0.45336806	0.297182531	0.150132555	0.20169473	0.25958759	0.02302036	0.05712908	0.267421283	0.176868478	0.142984018	-0.04130717	0.115494786	0.263710599	0.260401383	0.29991883	-0.064569257	0.325767063	0.085738323	0.051275866	0.391568694	0.301759576	0.23458534	0.09000498	-0.216419318	0.320071765	12.67029906	25.9976206	41.51841027	21.52163769	18.78019939	2.01665929	12.92362828	78.8182654	5.513716961	17.78693242	1251.176871	53.27563331	16.67047528	51.41828533	224.2688149	5.513927471	9.58658961	3.93713592	64.4657313
TCGA-66-2759	19	383	-0.095162319	0.237204867	0.271021963	0.47238346	0.304003134	0.146006794	0.193326895	0.303207495	0.029428045	0.048622613	0.281991628	0.184215165	0.12418085	-0.014214065	0.138766241	0.25056172	0.2745263	0.317494898	-0.171004557	0.366211769	0.080560067	0.010445364	0.394245128	0.312737142	0.226294585	0.118607634	-0.083715998	0.334046244	28.58236822	4.455420461	12.42734829	7.714443653	6.487747527	1.183936341	6.368897267	25.3660025	3.731037284	9.530910107	729.2503875	19.04941214	14.33485912	11.70740714	258.3274509	2.322596992	2.714568619	2.697050018	47.96011065
TCGA-66-2771	11	243	0.090482534	0.324882918	0.393151253	0.470718089	0.350657611	0.175067179	0.243901201	0.335109875	0.144273608	0.040555821	0.330023035	0.212966755	0.177352246	-0.0452093	0.119842975	0.336565518	0.288382273	0.344144638	-0.073942545	0.40875833	0.197386144	0.136553811	0.466700367	0.352289921	0.280316128	0.078294387	0.09169047	0.336118639	2.989281103	7.867753446	30.43462397	24.00061046	24.45493681	2.322425798	11.14174752	40.25800913	4.386250152	23.93495725	3212.14811	82.76833224	20.10020137	24.41314564	259.7064253	7.378751124	2.0485521	6.406765089	74.99919683
TCGA-66-2778	10	112	-0.112661552	0.235890404	0.247135091	0.460138064	0.309218309	0.091945741	0.145295713	0.322589794	-0.008171793	0.041829001	0.226829601	0.154080511	0.131745596	-0.004956361	0.115977219	0.298888129	0.29956313	0.337489717	-0.133899982	0.424003959	0.107952901	0.104347647	0.355546723	0.339104738	0.21302866	0.043637186	0.054934616	0.318138997	0.863396845	1.354958606	6.992726833	5.404341161	1.286310286	0.329588041	1.953265616	9.093952392	1.351351788	4.224936554	894.249631	9.687928125	13.88947892	6.512879024	201.6419019	1.289115691	0.365672683	2.392305316	11.3479305
TCGA-66-2782	13	317	-0.063638582	0.227208781	0.311995754	0.489013133	0.376860751	0.123949897	0.211363445	0.323454794	0.063017873	0.025106987	0.255818714	0.156668402	0.135887527	-0.019880255	0.106524708	0.255178876	0.296174931	0.334806766	-0.111287541	0.388431688	0.107582373	0.095542949	0.414178772	0.302101009	0.275082371	0.105784757	-0.052042388	0.324247233	1.959617904	7.338612251	26.20692953	8.18394187	5.242460734	1.579069454	7.659756961	49.87332736	2.876155217	9.400138676	869.5029865	14.96104406	13.97719279	11.1093467	219.5334753	1.971281864	5.334487826	4.872414228	119.2658011
TCGA-66-2783	11	215	-0.030289705	0.215165888	0.202973865	0.455615486	0.306858019	0.129410574	0.182467916	0.249514895	0.025263427	0.024509501	0.186000387	0.100555374	0.112095351	-0.037025709	0.094986142	0.21520148	0.288997463	0.279742779	-0.136722729	0.374016447	0.006672807	-0.02024748	0.324969423	0.299792712	0.230978058	0.056059502	-0.166817187	0.331651318	6.432465557	3.51211648	4.555210004	4.137323575	2.8203381	0.947339653	4.673825142	13.66349742	2.316985906	5.518616908	387.3065307	13.26980004	8.952422984	5.456562981	154.1274552	0.892312789	1.444873677	3.474564753	10.13576007
TCGA-66-2786	16	214	-0.11949011	0.222356271	0.247490723	0.500082567	0.321760231	0.146631773	0.206739926	0.274081687	0.031789575	0.00319035	0.291278022	0.139077675	0.130714114	-0.05097863	0.15530364	0.231040247	0.284137828	0.307946422	-0.061071056	0.400675148	0.054752135	0.095110944	0.375742378	0.314243054	0.259208871	0.079202485	-0.232927298	0.381487882	0.985451688	6.003166351	8.760378913	7.240364956	11.22520433	2.103596759	6.772242992	30.52241079	1.775193927	9.560935625	775.1251948	15.99448002	12.81715599	9.874963689	298.9309232	2.581940945	3.495128848	3.362296573	24.3217186
TCGA-66-2787	24	539	-0.013134084	0.288481606	0.362324779	0.452085639	0.324038715	0.165436589	0.200274107	0.251835881	0.022634928	0.108221306	0.242895862	0.180346163	0.108092344	-0.057739929	0.07378239	0.248371049	0.259715786	0.257219044	-0.111861269	0.283864659	0.067735057	0.008686223	0.35441333	0.299054364	0.240427242	0.077952661	-0.221493136	0.351384439	29.83489881	8.880482876	21.01354194	13.92821052	7.948113872	1.372883935	13.1050744	60.22312384	9.89247612	17.02861682	609.7636137	53.28406084	14.20277989	22.67075679	180.8828617	3.763602364	3.2347217	2.044096474	36.85258804
TCGA-66-2788	12	191	-0.007666669	0.222414461	0.270378851	0.50948333	0.369780895	0.151647849	0.215336519	0.319229005	0.072983566	0.046691221	0.311721773	0.137537506	0.141149756	-0.035281025	0.08977583	0.306638682	0.280676559	0.30717265	-0.18277576	0.399005147	0.091911714	0.03336648	0.401308864	0.29787505	0.266193435	0.107754715	-0.01832165	0.403067556	4.62859002	6.053079488	13.62198021	8.504986848	28.4903452	1.252545197	7.229297331	26.88920706	4.945045718	8.163637724	735.0952001	18.07660494	14.44433616	10.28745491	367.1702881	1.731765119	1.995292324	6.065709559	85.99872416
TCGA-66-2790	12	0	-0.125747267	0.285380475	0.254475112	0.494180196	0.307496101	0.108272593	0.198314557	0.262442087	-0.028847733	0.063532289	0.162135123	0.098171397	0.133992746	-0.043396342	0.142933147	0.245568489	0.295389074	0.30610253	-0.182531402	0.34432909	0.035010378	0.021094083	0.337552701	0.297288866	0.243964293	0.110598371	-0.220313069	0.333706348	2.161982411	7.490741552	13.29576817	8.302277026	10.48967707	2.544504857	7.466696146	61.9194618	2.445677244	8.958701243	743.9574891	36.28204138	16.16816884	13.87331882	284.0461914	2.453887149	4.25008099	3.425435618	315.7883088
TCGA-66-2792	23	151	-0.202436511	0.163999068	0.193371876	0.43342316	0.299093586	0.134675823	0.1220112	0.264580659	-0.070341994	0.108027465	0.141939301	0.141513548	0.072163601	-0.125617284	0.146764541	0.194493702	0.296604205	0.262012312	-0.187067278	0.33271417	0.020848604	-0.022730788	0.233611083	0.271824979	0.214574221	0.075408301	-0.277942504	0.319345213	14.01573871	2.883015283	7.97762247	3.362962622	1.698356594	0.656704571	2.78513781	10.40437343	1.28642029	4.567285259	297.6019962	4.542868298	4.373457567	4.370797815	130.250257	1.142902213	0.898397351	1.501084204	27.96166041
TCGA-66-2794	10	146	-0.063358302	0.33720314	0.443898043	0.497120816	0.307383941	0.168929623	0.296761516	0.277549181	0.061163685	0.089893197	0.230472954	0.182192066	0.169656485	-0.06614869	0.143326782	0.258577642	0.317589359	0.289343682	-0.157018968	0.330547779	0.052917071	0.009368561	0.357072998	0.342809892	0.253127532	0.128743528	-0.24507399	0.312010272	17.12077368	29.38556737	63.56430002	21.68004462	17.97742542	2.065946837	19.77045858	158.856407	3.299149347	30.2123086	1095.428137	49.04424408	25.35858012	70.39142732	273.9729188	6.83165226	10.91890349	3.339564458	199.9304768
TCGA-66-2800	24	176	-0.124071228	0.219154939	0.219538162	0.482385108	0.356470839	0.134735269	0.165052598	0.32706377	-0.017449126	0.061958801	0.286564676	0.177328191	0.11431375	-0.047739798	0.125656349	0.260438944	0.283643411	0.314765678	-0.098951525	0.379436447	0.107471976	0.126632842	0.382571195	0.317300161	0.244973481	0.101096515	-0.15496418	0.320022707	3.324716101	2.877299689	3.721695626	5.129034581	2.128772532	1.414979513	4.383514579	12.29306405	1.962252824	4.819576542	1167.438843	11.81200325	10.43283377	6.919302206	236.503946	1.078952707	0.779593116	3.561168153	13.06344233
TCGA-67-6215	7	103	-0.190167138	0.111485541	0.14461139	0.488954459	0.30141082	0.127461019	0.16788457	0.251892368	-0.045270819	-0.00880039	0.200491181	0.160710341	0.104213543	-0.018618121	0.084311197	0.276113729	0.263320711	0.340706533	-0.139841961	0.382396486	0.070328849	0.049153097	0.359734328	0.334550016	0.276543566	0.026678392	-0.202695348	0.336279039	1.009705389	3.067318364	2.354670058	2.105061624	1.168830412	4.712392135	2.189884894	4.671024479	0.563299767	3.442295586	834.0698086	0.365586822	6.422094526	2.437925076	260.9702685	0.528779635	0.407593759	1.258096102	5.507783966
TCGA-67-6216	2	40	0.016817886	0.160968914	0.264036626	0.483379191	0.310753902	0.160488063	0.229773429	0.253843606	0.070979401	0.030629403	0.289985591	0.164521161	0.117638185	-0.015571402	0.126144506	0.286841176	0.247357499	0.34205422	-0.03572975	0.386856415	0.103926783	0.117817417	0.422940102	0.378674496	0.292238123	0.043875041	-0.083303173	0.359497261	3.340996309	2.465538797	7.212979683	8.291665353	5.432165671	5.233806204	7.207946738	25.04128165	1.694046461	11.01376729	1414.018758	29.93043245	12.96371718	5.930615485	316.9655207	1.744191872	2.487759441	2.675398524	6.78482894
TCGA-67-6217	22	177	0.025305906	0.127412813	0.318297275	0.513005789	0.311659903	0.099268234	0.216568833	0.276439299	0.062107709	-0.006996512	0.251042667	0.18463551	0.122442117	-0.011717293	0.075380302	0.260198164	0.232840486	0.33472073	-0.003215605	0.385692816	0.03493498	0.089083597	0.381229819	0.34884285	0.298116185	0.054648396	-0.127859897	0.32865407	1.745330315	5.770049428	10.08219703	11.65935939	6.242612327	8.216440559	11.96590153	38.47747561	5.414875392	13.48191562	3012.283356	14.08267427	17.50704523	8.161212554	541.7902722	2.962172785	2.186941637	3.744847262	15.67744228
TCGA-68-7755	14	249	-0.225307764	0.169948238	0.167162473	0.437404215	0.33144253	0.168558328	0.10176474	0.237889227	-0.122471334	0.071441825	0.083957369	0.101739779	0.063424292	-0.077078878	0.121585869	0.166498203	0.285260549	0.263310512	-0.155826124	0.305596125	-0.001497943	-0.038858306	0.178748917	0.274651037	0.210275163	0.035414132	-0.293913729	0.297066697	11.55051634	2.124233464	3.680419755	3.075739154	1.916183616	0.453776725	2.400112361	7.530524694	0.698576489	3.721664546	166.5779622	4.285971919	4.439137867	3.935759882	140.2074218	0.73131967	1.463889747	0.811728418	15.22875798
TCGA-68-7756	8	103	-0.143993832	0.172247518	0.134075709	0.463770063	0.331490793	0.115979203	0.145028156	0.259456446	-0.057743088	0.008906354	0.184984797	0.119965432	0.094803763	-0.030994738	0.113130226	0.232562042	0.287864235	0.321952053	-0.020140446	0.398756671	-0.003116773	0.082694287	0.29275278	0.289289641	0.24840373	0.071047117	-0.182553989	0.359943404	3.552270229	1.643069465	3.519448591	3.343058128	5.635243103	1.292761142	2.541685297	11.02362044	0.846546041	3.626768245	319.5125525	2.92848501	5.360926195	2.045180586	175.7135446	0.892379743	0.812123167	1.230498132	11.76297055
TCGA-68-7757	12	289	-0.185444765	0.060646672	0.176203147	0.511954396	0.326407235	0.104495731	0.140138167	0.30294671	-0.064125757	-0.044782347	0.189768049	0.104006377	0.104434115	-0.058199913	0.016460488	0.231168111	0.312329762	0.307593824	-0.157663533	0.350820626	0.053991721	0.030830113	0.274110295	0.309683117	0.262776164	0.068140028	-0.195443109	0.350898213	1.268705952	2.78482423	3.018083951	3.971798813	2.807518851	0.734922756	3.511084465	10.95104658	1.880153425	3.653540395	316.5517836	189.5664321	8.706460016	3.157049067	164.4907128	0.624104059	0.686706274	1.894982221	6.314391758
TCGA-68-8250	19	277	-0.12765658	0.215666838	0.246183595	0.477455931	0.342981251	0.122353166	0.190891962	0.278599163	-0.001293971	0.025535532	0.253888454	0.133237271	0.089863606	-0.083168759	0.058546677	0.257409673	0.299541905	0.284223892	-0.048402889	0.37626051	0.071808637	0.080991286	0.35813494	0.305426344	0.286156234	0.062777107	-0.158995853	0.367350551	3.310374381	7.574973554	11.80554209	7.108785437	91.57403043	3.099384582	6.250147092	23.79819979	2.096652315	5.538521251	770.6024453	12.23477576	9.392204733	8.559414896	326.0555551	2.13430611	4.591315241	3.013809515	34.16654069
TCGA-68-8251	24	273	-0.055973927	0.294833774	0.278994851	0.469964301	0.304232768	0.197882843	0.196076429	0.284031392	0.003266649	0.119609758	0.26873255	0.079161297	0.146195517	-0.006016328	0.112834539	0.286483151	0.267720636	0.289494724	-0.140658643	0.299866313	0.061971946	0.053319521	0.375517456	0.294014013	0.240473754	0.112788894	-0.274398531	0.331579378	1.767444829	5.693382947	11.41235619	7.206563383	24.78659893	4.164355274	8.017007326	106.3430492	6.066068321	11.36698765	1077.430581	2479.275332	53.36512407	8.350342748	181.526885	1.25592341	1.937723784	1.93246877	47.69240399
TCGA-68-A59I	15	0	0.075683912	0.189880672	0.288074122	0.48379222	0.310610739	0.096048633	0.152060446	0.273528386	0.104534934	0.023725304	0.168438441	0.121472116	0.148980734	-0.076644413	0.088520289	0.217627441	0.302339729	0.343508382	-0.012586011	0.370706332	0.026568889	0.1258991	0.370234792	0.3002699	0.262149451	0.082854364	-0.167654162	0.346022617	2.869673111	4.933352793	9.080725481	7.878693484	10.36838654	2.578333583	8.730486978	18.44934461	4.483200564	9.05299298	300.6529188	31.17172987	13.50994174	11.89229952	198.4110592	1.443592523	3.50427796	4.408994789	3.690276914
TCGA-68-A59J	19	336	-0.150007334	0.266606075	0.312805224	0.463365516	0.271203677	0.114124951	0.202510503	0.310100584	-0.058799786	0.020746045	0.181503185	0.164635734	0.08838717	-0.048502367	0.052965395	0.263600749	0.236361317	0.296016613	-0.092833949	0.341376498	0.018100971	0.000313595	0.369796013	0.268720779	0.244366717	0.057520491	-0.139435789	0.32121246	33.70732059	17.33471119	21.29028287	10.1507889	39.03366583	3.058562312	6.55842097	33.64905909	1.004750776	12.27574247	667.1832396	27.43754077	11.81398252	24.99164779	360.9990022	2.557203349	5.836851379	1.984016835	122.5222104
TCGA-69-7760	20	63	-0.230486745	0.121254454	0.117901154	0.446682705	0.286268787	0.072411824	0.115297747	0.270305338	-0.147736444	0.00547337	0.109993493	0.061035949	0.053023498	-0.035137809	0.142993515	0.195048276	0.273566881	0.356456932	-0.133741884	0.343822921	-0.032545533	0.047386125	0.175760105	0.354600728	0.264124273	0.033284066	-0.219124857	0.282323156	0.922760435	0.395152702	0.613355965	1.283147453	13.60560475	0.99056227	0.486206407	1.135279985	0.091111642	1.135956149	508.6116416	0.166602933	2.384087968	0.662954943	104.0664415	0.759062234	0.327656069	0.483930793	1.115007128
TCGA-69-7761	15	29	0.100691484	0.324841897	0.363012678	0.535897173	0.377323527	0.143012825	0.307585933	0.245700204	0.154728216	0.030323397	0.316243191	0.174577908	0.200856166	0.060527047	0.125702025	0.287254086	0.21480496	0.353760555	-0.040745118	0.333853836	0.097218631	0.11869561	0.44826696	0.3526428	0.319944613	0.135620299	-0.135139153	0.360003447	3.658118678	7.538113376	19.56541889	17.72538074	73.27589896	10.03430489	19.26582777	65.47383282	11.0789191	31.44228312	1755.361646	26.88435201	104.4670099	13.07174685	613.3202493	5.663559001	3.927527788	8.17355464	144.1940966
TCGA-69-7763	24	65	-0.081206143	0.049144225	0.20399386	0.488534915	0.288293512	0.12233972	0.186322585	0.258442213	0.026428822	-0.037825815	0.199036087	0.1541677	0.107385655	-0.059785209	0.086588842	0.214008329	0.198587115	0.342573473	-0.049462996	0.335323949	0.041458145	0.110058357	0.314029769	0.316965532	0.291938828	0.067217677	-0.137174562	0.316586761	1.618707456	3.630432559	3.131826317	5.40875748	2.223127467	1.593330549	5.862912427	14.38416403	1.066822866	8.65052771	581.141307	5.101059427	11.64793804	4.411532659	279.3802626	1.711239254	0.744398017	2.842843863	4.060160585
TCGA-69-7764	8	81	-0.050857665	0.153300052	0.307184937	0.502555508	0.245723105	0.118684518	0.130565429	0.206829551	0.043086617	-0.082613867	0.075390583	0.136262061	0.096894685	-0.054258391	0.203804554	0.205831479	0.197177206	0.316748467	-0.062236234	0.302860592	-0.004900951	0.037410528	0.240290169	0.305112885	0.242194255	0.012288845	-0.19809161	0.275992271	1.082107878	2.919844986	9.510909877	8.959901071	7.886261836	1.654880209	10.58464507	30.16966025	5.472774585	9.453130675	390.2689239	9.611164641	13.05787712	6.381651885	224.4034952	3.079202063	1.093400827	2.984151878	12.15186446
TCGA-69-7765	9	548	-0.017212367	0.198355028	0.275443468	0.526757293	0.380637921	0.155031919	0.215198507	0.27351934	0.070910148	0.073528232	0.28835253	0.18135794	0.158564449	-0.058786064	0.146651482	0.277161495	0.241571132	0.331633244	-0.097030664	0.40118072	0.083411413	0.160286481	0.386319737	0.32612645	0.310060887	0.110523193	-0.116348581	0.356973166	2.456293262	4.1383878	10.25272349	8.672242516	4.220211469	3.359711409	7.792551079	20.02073952	3.129396415	13.26246245	1599.622366	15.41324673	18.81575807	8.136322713	282.9535371	2.102530992	1.737360712	3.359181903	13.02770635
TCGA-69-7973	23	240	-0.132036886	0.194812477	0.184151184	0.443424634	0.255768908	0.11447126	0.115755735	0.233986542	-0.06688134	0.082085303	0.124221149	0.092060255	0.102062392	-0.060697901	0.184458426	0.206117481	0.207797626	0.341256306	-0.120724132	0.378939372	0.038767292	0.08722165	0.278790582	0.308406446	0.226787468	0.009016614	-0.12964393	0.308645701	1.105154948	2.339770261	4.488445716	3.945554511	3.119640764	1.630360034	4.110675486	10.61553034	1.695702244	4.442794232	312.1233861	15.34167538	5.778185831	4.883100291	97.99959802	1.201144973	1.241502413	1.317879839	4.363595406
TCGA-69-7974	21	483	-0.075614394	0.279072587	0.294378507	0.500150386	0.324235392	0.165817606	0.291937689	0.318963094	0.067215272	0.072633956	0.39045729	0.213172054	0.146901751	0.010277713	0.151591092	0.276424939	0.206752711	0.333638978	-0.038953713	0.409903023	0.160546054	0.138083716	0.476142262	0.352932634	0.320964033	0.13393092	-0.104410087	0.330348292	11.87050834	11.38686149	16.86101635	7.84463485	5.423818013	4.368088407	6.934300635	36.07340747	2.53112472	8.913628806	1178.152287	6.467080771	16.66270926	15.08433791	314.0333166	3.002232558	4.716519232	6.868788287	82.87478134
TCGA-69-7978	16	546	0.019939619	0.305945631	0.397469885	0.536448938	0.36442577	0.129576291	0.332590403	0.322258506	0.14420249	0.070219983	0.460801767	0.239693289	0.214273454	0.009202298	0.092508379	0.277685733	0.232782542	0.378380193	-0.138669739	0.358576446	0.120417805	0.123200849	0.547521609	0.338416185	0.342455978	0.174534595	-0.131676517	0.351902609	18.45508263	13.84476241	27.01579652	20.44900291	38.73455108	8.345361703	21.7846145	76.00625731	11.57310719	27.07341672	2209.37026	14.08706456	40.0356323	30.74893409	396.5642553	5.065690272	9.058982533	6.319059406	83.08359873
TCGA-69-7979	23	1322	-0.237001803	0.05677805	0.137164018	0.462543498	0.247703575	0.072003904	0.13283976	0.227062101	-0.123939614	-0.045904106	0.126354774	0.10561753	0.0613353	-0.072730115	0.083529654	0.22082039	0.21209604	0.327967538	-0.192379383	0.315801796	-0.037332597	0.073278268	0.253887665	0.296287925	0.232466341	0.041448302	-0.179965176	0.307821043	1.916815849	2.234004938	3.110544337	2.122838375	6.826372582	2.459221074	1.83085654	8.163667444	0.487991156	2.42520829	553.9817224	5.968630598	4.744718623	3.262456221	148.6414074	0.455488143	1.299937658	0.86397282	16.16647445
TCGA-69-7980	22	737	-0.113071391	0.153724558	0.289053049	0.499176001	0.275877937	0.126807357	0.271496673	0.259720051	-0.000543061	-0.056407198	0.231201073	0.163938954	0.119617919	-0.000330017	0.063050435	0.257984876	0.235503364	0.319231714	-0.036460441	0.335093785	0.092416123	0.108773104	0.380831241	0.326324609	0.279115296	0.066006399	-0.231748406	0.321192882	4.293233499	6.553604752	14.4064447	11.64674275	7.076210608	3.749954161	10.56165255	51.65534731	4.267992942	16.11915653	1222.782432	23.36214232	17.67254738	15.4034856	353.9703707	3.771215131	4.252418797	3.007877265	72.82725647
TCGA-69-8253	16	133	-0.017103446	0.106477657	0.238518769	0.472351895	0.278678321	0.121837774	0.160152975	0.270322331	0.001157749	-0.070502558	0.166078068	0.129164017	0.10422828	-0.071984787	0.061390322	0.2356972	0.206881823	0.335137622	-0.093751791	0.350746626	0.022394404	0.123981159	0.284967058	0.338832006	0.206202501	0.032805562	-0.087943223	0.303783212	0.77611803	2.465714177	3.514069301	4.462807968	1.586530729	1.553917869	4.426747284	7.832163132	1.62907104	3.776980079	459.840809	17.94655757	7.565784957	3.57231694	164.04786	0.734374806	0.382157345	1.602290698	1.281085009
TCGA-69-8254	1	75	0.01632637	0.135992442	0.274778247	0.492761919	0.324325251	0.106786517	0.207370422	0.245559868	0.028606339	-0.040055837	0.248392555	0.136885964	0.137524365	0.038365829	0.134981769	0.262635135	0.224474319	0.347858714	-0.012066998	0.393029807	0.038910768	0.12214849	0.362125547	0.361414224	0.278548829	0.073074577	-0.148168344	0.326736204	2.558045396	4.743164601	10.28822288	8.322256012	9.159832865	5.613803822	9.502985417	29.51192826	5.051799497	10.20190379	1052.858428	13.73982428	14.37236752	9.563829287	368.9672725	2.148567177	12.55499457	3.928246465	20.61080576
TCGA-69-8255	20	270	-0.007053835	0.329242169	0.459108701	0.468395499	0.315726766	0.091627224	0.242251388	0.271899209	0.067013865	0.04895004	0.187403748	0.12451715	0.109553261	-0.07884665	0.136601493	0.237431895	0.230318657	0.333116656	-0.130655997	0.27659352	0.051899967	-0.023370486	0.40660738	0.435009032	0.260198776	0.091352725	-0.089560091	0.307821116	2.157489558	31.16665688	52.81090827	24.85477324	9.055250601	2.155826915	18.84646513	101.1413375	4.685316267	26.26177773	549.6706022	20.37021832	23.04747171	57.07753746	261.906483	10.52182859	13.92847743	3.757712548	54.08204364
TCGA-69-8453	6	0	-0.027651643	0.209930127	0.361224944	0.533637224	0.378158437	0.12254239	0.275981018	0.331169215	0.110752094	0.005702663	0.362016058	0.232072792	0.18204942	0.028854763	0.143254138	0.308418811	0.232598588	0.369935746	0.033292191	0.416310336	0.15019622	0.21538057	0.513551908	0.369893396	0.332096893	0.128523221	-0.095533778	0.405837111	2.714291228	9.55143248	13.91414216	14.22679848	9.216401222	5.356249125	12.84819852	52.02773612	6.424474989	14.29347057	2431.617563	36.98683508	31.82307793	15.03264848	465.082448	3.403547212	3.079603877	5.648943191	27.9401411
TCGA-69-A59K	-	438	-0.02844888	0.163912139	0.242524526	0.463958946	0.314701619	0.10902857	0.19893664	0.270405646	0.093915095	-0.036064308	0.259145783	0.132978064	0.103887496	-0.046815698	-0.000144673	0.238811044	0.201665823	0.365036023	-0.069217406	0.371840326	0.017957279	0.017840303	0.353638203	0.356369411	0.224861314	0.086509472	-0.164927096	0.336144491	26.71911106	3.908007623	6.116167898	7.259081512	8.930201139	5.529329252	6.294711446	20.50579225	1.999333299	8.105349207	802.7271803	35.88911665	13.09731558	6.432769531	179.1168938	2.896114856	1.855486654	4.9972055	23.57486856
TCGA-70-6722	22	278	-0.098597951	0.235137678	0.217008118	0.498991588	0.353762832	0.12578928	0.231916151	0.295836118	0.033112135	0.030892695	0.345515505	0.171489482	0.15723719	-0.010699327	0.078583999	0.250240925	0.2800691	0.274392844	-0.128505269	0.351609698	0.056967109	0.07709412	0.400561059	0.34356956	0.299001148	0.129307173	-0.189133827	0.306375182	9.942839698	5.223036026	6.361942392	4.409413635	10.53395946	4.808270089	5.66309439	14.59851691	1.212118816	6.499604416	961.8448501	7.2203015	9.964672669	6.485434419	271.4995374	0.949925782	3.271908708	2.324377878	76.00147794
TCGA-70-6723	13	105	-0.327586431	0.168440953	0.171727137	0.378283761	0.286618716	0.07679057	0.09540383	0.225855278	-0.215300797	0.069982915	0.000106476	-0.003934469	0.029815359	-0.142759114	0.159789913	0.155130404	0.300002983	0.246340779	-0.22397503	0.328844611	-0.056882312	-0.053631668	0.125246167	0.256381734	0.17589001	0.058777164	-0.237196382	0.268956439	0.632289463	4.278986479	4.722852273	2.296254986	1.630319769	0.235086231	1.919887912	15.68028755	0.225283219	2.146077598	33.40929239	1.065903701	2.218600977	5.756995204	213.5431474	0.826992342	1.508207939	0.302746708	7.706994481
TCGA-71-6725	21	51	-0.237554308	0.036280283	0.106255842	0.5128418	0.271632375	0.078171976	0.101427015	0.213927909	-0.067575771	-0.034556862	0.103496378	0.150432456	0.047253373	-0.021201533	0.06409521	0.217266141	0.218418712	0.290042584	-0.140363177	0.302402596	0.001545509	0.056244594	0.268655139	0.352853102	0.255364359	0.006935158	-0.12691481	0.281952028	0.754540309	1.430641154	0.58791174	0.232107574	0.768682847	2.567362021	0.203762335	2.00546816	0.077255232	0.280932764	1506.879195	1.252555711	1.923854325	0.893645192	284.1849364	0.178784108	0.414533419	0.583366116	2.796195606
TCGA-71-8520	-	80	-0.220181967	0.108403395	0.132327009	0.487085946	0.349138193	0.083465829	0.204824899	0.253094218	-0.070468768	0.001613187	0.181308269	0.165797772	0.116162369	0.03202805	0.160072191	0.231711527	0.250160284	0.290587326	-0.152042252	0.35260633	0.024717542	0.118182627	0.266958517	0.349680243	0.279429175	0.047026118	-0.164069757	0.326303112	2.503364711	4.900410913	1.889567553	1.754575503	4.425916828	2.441775976	2.396753277	9.545578555	0.528546821	3.918567789	503.0080106	6.150945819	5.991701964	2.31385604	251.3861953	0.636918652	1.192825315	2.065631441	8.442334803
TCGA-73-4658	8	323	-0.072429646	0.241741674	0.328031766	0.51449832	0.345129959	0.178759291	0.276258093	0.318602758	0.071077853	0.07138919	0.428585411	0.251471876	0.184612229	0.026864188	0.086419764	0.303422467	0.255631084	0.346437078	0.033754545	0.388107911	0.155568636	0.180896705	0.492621619	0.385157518	0.356513386	0.13349726	-0.071483153	0.331502571	12.80767313	3.732934875	8.836418178	17.50236358	3.904216061	2.523677676	10.91300601	24.53414462	4.364057271	14.46532544	1953.528307	15.97177505	18.80365419	9.132509984	281.9515978	2.692896545	2.11652046	6.783720209	24.82641906
TCGA-73-4659	24	191	-0.184251941	0.158411148	0.166228393	0.456709399	0.338210756	0.128480987	0.161568266	0.330189308	-0.039061028	0.034761244	0.319042665	0.168233443	0.11043002	-0.06015446	0.168106469	0.243212848	0.219242918	0.39065399	-0.041173679	0.396776249	0.141587051	0.154351893	0.381115203	0.34568298	0.26815972	0.064034221	0.032071002	0.323456409	1.721689589	2.483438446	3.010861622	1.898314669	1.309294519	3.632163989	1.899431821	5.549411836	0.88679232	2.686679675	819.7969157	2.004237402	4.462643121	4.91387274	177.8634737	0.748648162	0.601370551	1.548094904	3.070241915
TCGA-73-4662	14	205	0.036301288	0.197723407	0.313279658	0.519832028	0.324858916	0.104929372	0.218703305	0.301346833	0.104467156	0.000137892	0.306073276	0.189393606	0.126791605	-0.037606973	0.086092453	0.242987891	0.253760513	0.359392405	-0.047006575	0.354249814	0.062079343	0.155291651	0.415795046	0.365352684	0.252704561	0.058647458	-0.157528444	0.341200762	4.737722278	3.390102774	9.920599669	11.74907231	3.951481338	3.054012609	11.3554103	32.95588825	8.227971185	16.81666282	1144.869945	30.44245308	19.28046979	5.808198565	314.5902984	2.907331829	1.219750489	6.155960981	9.955382408
TCGA-73-4666	22	343	-0.108677342	0.339232754	0.41235378	0.499382678	0.367902013	0.138389261	0.28192613	0.337438516	0.084697774	0.032978111	0.354518646	0.231746582	0.175589148	-0.023000688	0.132446213	0.283674341	0.235130455	0.339962557	-0.095300752	0.368886052	0.122454651	0.069392329	0.487592246	0.349936123	0.282014028	0.131829771	-0.091099058	0.297161724	18.77028448	27.24054127	33.16086772	17.13476494	26.06764108	6.847704595	16.5303191	106.6151889	7.658494649	25.20229644	1980.590126	32.05329088	24.97470021	53.56046635	477.4845382	6.009057459	9.724749671	5.378078823	76.38252391
TCGA-73-4668	24	487	-0.156901308	0.144770762	0.157789906	0.51153438	0.290009302	0.126011222	0.162282428	0.24634449	-0.05347291	0.033776921	0.201718343	0.137305547	0.099079129	-0.076356459	0.101801044	0.249206787	0.249119786	0.339291694	-0.113485033	0.416514067	-0.024251481	0.169846183	0.303433011	0.335761269	0.271373275	0.084324178	-0.122225893	0.312107111	1.476131415	1.681127743	1.337138597	3.205207185	2.749314412	1.144935661	2.346173029	7.726413234	1.107494528	2.724913111	413.2032342	6.979063285	5.606891681	2.638368816	278.9952983	0.870767205	0.760994788	1.063075574	2.679858942
TCGA-73-4670	26	331	-0.172603387	0.217239314	0.154396987	0.459623057	0.299229136	0.119834183	0.131858345	0.264707914	-0.061898214	0.028588728	0.182205176	0.101869282	0.102368526	-0.022096283	0.073797313	0.259816956	0.269605037	0.368640762	-0.136606737	0.317314853	0.055378337	0.074044166	0.322906449	0.320891266	0.243391767	0.046201183	0.072950904	0.275810086	1.044478192	1.943493463	1.85594846	1.649514229	1.221783707	0.42715155	1.144523996	5.948144999	0.437539718	1.674305556	193.6965191	2.451897032	4.001390957	3.86561211	145.0783278	0.451443617	0.570603423	1.354309592	8.240732026
TCGA-73-4675	24	63	-0.140643006	0.033114047	0.149646749	0.483761445	0.319326711	0.113221104	0.123052964	0.260834574	-0.030790245	-0.059756868	0.223989811	0.12571921	0.1040259	-0.020528148	0.037768474	0.250180894	0.202787706	0.398211032	-0.152372305	0.337633766	0.091629982	0.114571943	0.312012593	0.354881715	0.249378997	0.037598371	-0.19332884	0.330796207	0.346425824	1.162286515	1.702591439	3.756438188	1.054962081	1.583592671	2.789146268	7.611565868	0.835505024	3.007130805	747.1752452	3.41586198	7.021429317	1.508815348	118.6163316	0.426835043	0.429235238	1.016869027	1.094381821
TCGA-73-4676	9	85	-0.189716045	0.247602945	0.190755069	0.48145203	0.334158346	0.138245472	0.173364086	0.312051507	-0.004764044	0.033067025	0.244402904	0.169572329	0.123404315	-0.099742951	0.136553962	0.261356701	0.215874322	0.302986767	-0.087922377	0.412782376	0.072715691	0.132931152	0.312916593	0.369943044	0.255180462	0.094589125	-0.067771499	0.30279561	5.609514497	2.336556394	2.357736991	2.523843085	1.408944222	1.293613513	2.44827731	11.29344245	0.995605191	2.877546436	896.8953207	3.012136325	4.341944863	3.090232027	145.3878179	0.571818398	0.364239782	1.198936286	6.283333938
TCGA-73-4677	14	224	-0.061721848	0.094321702	0.233415945	0.488162608	0.30657675	0.137890643	0.144056405	0.295766574	0.006855085	-0.027333846	0.212550415	0.130755757	0.108060091	-0.043810513	0.103194398	0.222163656	0.206061892	0.322998417	-0.033448433	0.343099752	0.057000948	0.10949018	0.330483169	0.338238225	0.239114155	0.054426815	-0.0909844	0.291628878	1.213120449	3.573278063	3.826807859	5.536225217	2.419960164	0.972618154	6.275345926	17.43014804	1.881278243	7.219971607	752.5942048	8.893597737	9.267724451	5.305551902	295.5504296	1.288950926	0.425406795	1.966187486	4.131000035
TCGA-73-7498	7	98	-0.046446223	-0.024079806	0.222309214	0.507109114	0.245432737	0.095891493	0.161501881	0.24234728	-0.00606256	-0.04095236	0.202131956	0.155568798	0.089086049	-0.027318583	0.088891137	0.220268911	0.202237307	0.340355632	-0.119663051	0.337117034	0.071355708	0.107958421	0.376520294	0.32574674	0.26408406	0.046028275	-0.143078086	0.339981373	0.807940277	2.845415118	4.025483983	7.624452575	1.708018215	3.282472063	8.356971008	15.93773529	2.227420578	13.04979735	619.3752966	12.44106583	12.17286813	3.998571864	267.1671632	1.950162887	0.840557071	2.683878624	4.152341739
TCGA-73-7499	23	65	0.014348811	0.248642645	0.431788429	0.489532961	0.245104098	0.098294914	0.244059397	0.304512638	0.050883389	-0.000980115	0.262015709	0.178506876	0.158259215	-0.040551063	0.079924887	0.263712201	0.269703385	0.326901839	-0.18739475	0.334808499	0.058180564	0.030236081	0.443649044	0.306893743	0.297596173	0.073539296	-0.116893669	0.288341872	2.882105807	7.256324086	45.18150844	40.86549348	96.68839084	3.370102475	22.25195851	135.1229074	14.83707934	47.32672607	4122.199934	79.58918961	41.44729048	35.76740198	540.5506301	5.669509385	4.597582727	2.723488065	157.6808382
TCGA-73-A9RS	18	848	-0.206822045	0.199048427	0.232327312	0.446565519	0.204828134	0.087727966	0.129237935	0.242885156	-0.085896285	-0.008426674	0.052972273	0.048586987	0.01743263	-0.01255699	0.070299097	0.166051288	0.219165939	0.32235593	-0.082642936	0.281903721	-0.034751259	0.086913763	0.241213827	0.296273987	0.172435585	0.010090238	-0.149729387	0.266056701	3.531760256	3.293899338	7.5277774	4.939206132	2.760577779	0.673166104	3.657050279	20.72291906	1.029877661	6.324688544	246.1551131	14.8415822	5.003357864	7.898755304	172.2890128	1.321789447	1.215483708	1.122162508	8.472490519
TCGA-75-5125	20	164	-0.086642348	0.284042175	0.339975369	0.510718581	0.366044217	0.138481645	0.293999781	0.320055462	0.051799301	0.049321677	0.349074431	0.228558244	0.13388995	-0.020294584	0.082229692	0.270040788	0.232695142	0.304835725	-0.129372855	0.376850366	0.08030895	0.063912218	0.47750518	0.355594799	0.288425909	0.114161255	-0.103296337	0.336868627	35.23724676	9.527531273	18.70696506	10.72995889	53.65376647	8.364074227	10.25494763	48.02033753	5.17997955	17.02126883	1748.08782	20.75502716	25.80799906	20.91321333	288.6000068	5.228659624	4.563215625	5.143678937	90.07426374
TCGA-75-5146	9	169	0.059944591	0.157000456	0.311971103	0.488796956	0.261563434	0.132496452	0.168538619	0.239565641	0.071858898	-0.024129693	0.187436834	0.142296645	0.147996357	-0.06667907	0.157117379	0.248666609	0.217460488	0.272825297	-0.053373169	0.37608664	0.048124586	0.071749696	0.332297232	0.335731827	0.241822815	0.046665169	-0.120260248	0.315295156	0.740837718	2.683891464	7.885255738	14.14008754	9.504016622	1.75549506	10.4498436	21.79169629	3.67909275	15.68456942	1234.400366	80.01307267	14.53720371	5.646310476	259.2206905	2.101074673	0.375989588	4.131514049	12.72820499
TCGA-75-5147	15	39	-0.021239012	0.231223496	0.304099899	0.46343069	0.336003703	0.140676994	0.200590667	0.295033912	0.030199777	-0.000754042	0.290298698	0.151255772	0.161555798	0.005148183	0.115801805	0.286058385	0.266926048	0.337079107	-0.159686317	0.399642956	0.089120328	0.137697762	0.437045701	0.323350617	0.28818667	0.057239004	-0.153215248	0.35437571	1.949017932	2.552243336	11.29358264	13.78652409	9.509216778	2.458589908	8.937295634	33.11693618	5.855237925	16.79540883	1811.714947	14.19987009	18.06046111	7.913760215	453.7540397	2.390329395	1.441665332	4.907272539	78.28949379
TCGA-75-6206	16	81	-0.164316667	-0.011422388	0.162602556	0.491156206	0.300648816	0.115530858	0.183756109	0.262186862	0.002270043	-0.095657564	0.231304667	0.182057969	0.10806519	-0.014441281	0.103368781	0.24697682	0.227506545	0.292788939	0.016303442	0.350622589	0.086510318	0.139389375	0.352149109	0.321733584	0.252660739	0.064958246	-0.106011424	0.331874298	0.900587354	2.089090361	3.061646474	2.816791533	2.425806289	2.289017176	2.601696802	9.727656712	0.421477307	4.353181206	936.6054945	9.836880314	9.383076074	2.798715866	277.4267313	1.117256953	0.954705781	2.640757404	5.14090885
TCGA-75-6212	19	20	0.14322994	0.144090663	0.254920913	0.520912622	0.342820417	0.193433688	0.240710144	0.294669984	0.160439007	0.036237005	0.289950054	0.209495207	0.142998906	0.01618622	0.053046521	0.309177605	0.267028387	0.324058017	-0.015913058	0.381117961	0.139060175	0.147906399	0.44783684	0.367374449	0.286053912	0.068486852	-0.109880649	0.368644679	1.743897785	16.03704827	3.120241258	7.677323235	2.089924912	6.141757323	7.211368863	8.553648384	1.635416549	6.721130433	2595.637622	63.15396256	15.86089238	3.661467355	456.6121011	0.984017328	0.715712764	4.147436002	5.067497572
TCGA-75-6214	21	641	-0.271671402	0.11608995	0.13310799	0.466363921	0.293677055	0.044931597	0.178541655	0.279493189	-0.116699773	0.022948632	0.101587397	0.099920359	0.076274766	-0.048072206	0.102801255	0.201721674	0.286583005	0.350527137	-0.246752505	0.366378563	-0.038039297	-0.044478758	0.22896809	0.306513798	0.252838079	0.071645821	0.026857224	0.317193494	3.2017231	1.389076593	2.689967449	2.270468343	44.13176305	0.91609604	1.842326197	6.530810171	0.385074157	2.496522074	338.1373615	1.276823264	4.166738017	2.586380437	342.6124796	0.698652868	0.716581789	0.578265217	12.79505666
TCGA-75-7025	19	31	0.021797026	0.033130935	0.264211757	0.52985753	0.294344342	0.130903952	0.23079403	0.225810433	0.06123737	-0.029608148	0.254663459	0.17110974	0.124597439	-0.023074188	0.048957313	0.264918421	0.254729877	0.29979288	0.001379657	0.379132014	0.06995432	0.127569284	0.394762338	0.379879954	0.311190583	0.058568363	-0.145828996	0.364326104	1.604426385	24.72558456	8.922665301	8.846701715	23.4829447	9.215494469	9.609995364	28.32892586	3.941472441	12.28531215	1960.437407	26.57659214	15.80542201	6.618301317	418.6725595	2.159196477	1.355210306	3.479930058	4.206859193
TCGA-75-7027	23	212	-0.145360699	0.190791615	0.186327344	0.486784594	0.275663223	0.154920186	0.134976675	0.233563762	-0.035899417	0.023388606	0.114825691	0.078753384	0.073464017	-0.015447303	0.150451736	0.213392044	0.226212432	0.344613327	-0.150600928	0.332093309	0.05208203	0.020578923	0.257652386	0.321203816	0.248110264	0.072172998	-0.129689918	0.312416325	0.806766235	2.660369113	4.956914278	4.148555298	2.760212884	1.063593281	2.763242265	12.26317501	1.079464434	4.777760591	341.4920096	5.877726731	6.10859247	3.208931984	150.6536983	1.035877675	0.854445185	1.160510064	8.956304717
TCGA-77-6842	22	359	-0.016398787	0.332233263	0.382829115	0.475906928	0.300801324	0.164482147	0.264112819	0.225486619	0.051201356	0.057787719	0.308194716	0.178731223	0.183113432	-0.01621985	0.191283211	0.284238509	0.259731389	0.269978351	-0.097103003	0.325238057	0.097882046	0.11786818	0.452072039	0.301819137	0.279291091	0.167114064	-0.21615892	0.328319781	40.16314056	22.90788606	77.21215596	13.55614138	6.174379816	4.421239587	17.49886877	173.6807252	10.74364349	13.65509887	922.2199178	184.1223092	95.94517077	36.40530463	184.2925676	3.260741856	5.873767252	4.106515151	79.95325557
TCGA-77-6843	8	161	-0.27255261	0.029371799	0.119944286	0.427554751	0.296084536	0.121174012	0.04014542	0.202575845	-0.176287477	0.046078304	0.120108651	0.094731511	0.01370993	-0.140686254	0.072315698	0.201446738	0.282467118	0.233075239	-0.217145673	0.340679385	-0.077893053	-0.104795045	0.127662437	0.28379103	0.140883602	0.020391815	-0.30835272	0.314289402	6.063259453	0.745628424	1.15898756	1.377751691	9.114642614	0.450773052	1.300133394	3.453245459	0.452912711	1.548835844	139.6750449	1.12158857	2.134691069	1.564469147	111.0264021	0.382717507	0.844299415	0.486917162	2.159478122
TCGA-77-6844	11	174	-0.160017885	0.153943509	0.19618937	0.463331457	0.285492311	0.12779788	0.152640474	0.222681536	-0.059556768	0.0550621	0.109485204	0.115922875	0.075573431	-0.056241199	0.081810854	0.197585102	0.321318501	0.267536416	-0.134555889	0.372859284	0.008882989	0.015113423	0.24952931	0.265200386	0.24114083	0.037125176	-0.260726103	0.287271193	1.909277566	3.208107632	3.974076888	4.375320097	6.34304387	1.240345033	3.880039651	11.44010521	1.428724188	4.223106095	263.1569568	37.55695411	12.71982819	6.64967197	138.3481389	0.591149544	0.945822541	3.184643171	20.93014401
TCGA-77-6845	16	229	-0.251057971	0.111829189	0.105368462	0.396102091	0.297860643	0.071437011	0.016278281	0.221333417	-0.222069458	0.109268883	0.010295371	0.051665807	0.02143781	-0.073601324	0.08326135	0.169389374	0.317020338	0.305100794	-0.141328365	0.330794835	-0.054659506	-0.052683363	0.145325936	0.292885581	0.176873915	0.017888586	-0.288453162	0.280401306	1.81617321	0.62756852	0.631727904	0.511939037	0.505890079	0.324507428	0.616646681	3.096297953	0.198794162	0.46914723	82.044155	0.456979824	1.346216501	1.812079401	88.41902919	0.141958155	0.515509293	0.30167892	0.682449345
TCGA-77-7138	-	0	-0.200030106	0.195488417	0.173631848	0.447313208	0.27218011	0.119361878	0.124024586	0.276939166	-0.120287173	0.064153751	0.180246723	0.10104014	0.055786135	-0.013845353	0.078822697	0.223775834	0.283542543	0.285427242	-0.194660824	0.333640372	-0.044983278	-0.095374273	0.248331471	0.263819084	0.206592982	0.060191285	-0.071334185	0.27764057	1.159845617	1.915431963	4.84809276	2.348698167	0.559860594	0.976466727	1.894534948	7.451017318	0.340352101	2.607935871	304.2610405	1.244707196	5.135939245	2.317751298	182.2936343	0.862469142	0.670272381	0.646142756	4.897224257
TCGA-77-7139	19	162	-0.146318762	0.199984182	0.229060584	0.441776017	0.310553379	0.198304212	0.106151881	0.233769893	-0.04340345	0.060622011	0.065149591	0.141439712	0.047730904	-0.034680406	0.040068017	0.184922346	0.323146806	0.278507825	-0.188402025	0.28356041	-0.030262563	-0.084341635	0.202605048	0.299364531	0.202045789	0.06118652	-0.192723795	0.314794333	27.62117978	1.955517279	2.725976886	3.707563311	1.659059125	0.585491757	4.107406889	12.60418154	1.438412925	4.606007974	179.1466009	11.30806076	6.975537811	5.473528349	118.7137553	1.013001652	1.350357608	0.754926932	9.822696101
TCGA-77-7140	16	171	-0.283542046	0.154940795	0.210607431	0.432185888	0.273735859	0.108661601	0.092684412	0.253897924	-0.182352967	0.112555637	0.101352737	0.09824784	0.059450303	-0.097356279	0.125966412	0.196925966	0.282088364	0.226721527	-0.226703132	0.357614195	-0.031375974	-0.016797403	0.197183146	0.284543852	0.177690054	0.056425218	-0.167355296	0.311004648	9.686385124	2.429074178	7.511011552	1.338524963	1.816044051	0.16694675	1.628691665	10.58857789	0.613824529	1.629349207	141.2890874	2.118103508	2.342806663	5.153500053	69.09727376	0.334049698	0.681559303	0.326914017	15.82118579
TCGA-77-7141	22	622	-0.187986049	0.13053719	0.158513508	0.414765458	0.311072185	0.195587656	0.074016054	0.247977866	-0.09207241	0.074426538	0.115805098	0.090699227	0.0380857	-0.042598402	0.065660679	0.185637636	0.304141495	0.272037933	-0.094965112	0.360046899	-0.031850702	-0.037915328	0.190040854	0.315643784	0.214538028	0.011697375	-0.280520795	0.319327539	6.283866389	1.689648594	2.68134753	2.356600119	2.761894468	0.643268184	2.53348463	7.523776539	0.785479539	3.45786353	253.48208	6.961996152	5.130814767	3.556674762	190.9129861	0.499985366	1.976867956	1.562170158	17.1788752
TCGA-77-7142	20	236	-0.246291387	0.185391506	0.1726163	0.452002414	0.347949283	0.190682325	0.110071718	0.245373908	-0.066755107	0.068588169	0.189499239	0.125084506	0.086184808	-0.107394452	0.135701987	0.201929158	0.29936327	0.260246883	-0.088778101	0.324421493	0.068638439	0.074039118	0.249631508	0.287041718	0.232678957	0.064673129	-0.22519595	0.341551693	1.051108458	2.628661845	4.979690805	3.711160749	2.037501644	0.956729051	3.307234452	11.96553614	0.884782858	4.814538839	512.9138861	1.99992973	7.106844115	5.799514775	226.2235242	0.581705832	1.210311566	1.583988829	8.183117418
TCGA-77-7335	12	205	-0.059666104	0.282376968	0.440064831	0.518082455	0.349245644	0.180988482	0.279573578	0.333190653	0.107447965	0.091307518	0.339546063	0.243265236	0.21288149	-0.020991661	0.153111879	0.258540473	0.310515408	0.302457463	-0.155839275	0.354047528	0.14428179	0.074643297	0.503939926	0.325423866	0.360404746	0.143277222	-0.193715728	0.350796113	3.560955366	13.43198385	43.74203148	36.52486081	35.47618278	1.872471069	33.03171464	169.6836855	9.953116402	52.4631221	2089.619674	97.28814894	71.54722147	49.46403206	403.3443315	7.198068147	12.16031597	3.3334352	160.1899548
TCGA-77-7337	14	305	-0.181902153	0.207390581	0.235515935	0.490790727	0.373216881	0.163420534	0.180621546	0.326574681	-0.057280634	0.11003396	0.222731602	0.151297096	0.109196205	-0.011511754	0.165230005	0.233134557	0.3227075	0.273289802	-0.180486711	0.35575967	0.054186151	0.061809926	0.32187071	0.295460218	0.262316231	0.123388403	-0.076299685	0.340900301	1.135003083	5.216290513	14.2555033	4.078882302	9.032733561	0.545971038	4.673730509	16.87727756	3.450629695	4.875187884	396.56322	9.092141034	9.138552913	5.746612809	369.3106745	1.076072042	1.089798211	1.502269703	24.49358959
TCGA-77-7338	9	118	-0.146003418	0.198363036	0.198552249	0.484866373	0.374405567	0.170075919	0.166748318	0.318878653	-0.02323906	0.079695902	0.262522215	0.150809788	0.126854593	0.023030071	0.116053979	0.265386115	0.276889737	0.315454572	-0.150327343	0.35159081	0.054351121	0.046748663	0.339106782	0.294696177	0.251165949	0.102438491	-0.136920054	0.341439891	3.356283556	2.457453966	7.438391233	4.480407124	1.535653187	0.927147737	4.339157475	37.01283086	2.80648591	5.53909177	391.6381185	7.123954465	8.064688435	4.938555707	149.1016544	0.905912777	0.81401294	2.47721764	8.737817794
TCGA-77-7463	26	359	-0.18735722	0.208485441	0.194039736	0.429174551	0.297199148	0.148416391	0.12116552	0.2572952	-0.107007464	0.043005488	0.121561908	0.115534053	0.056963362	-0.053300341	0.148416854	0.221676726	0.30184971	0.267283053	-0.163568493	0.38578929	0.00603892	0.004651177	0.248959523	0.286914103	0.192874023	0.067739522	-0.097936466	0.299844658	6.20941451	0.971928931	4.84072792	2.329176943	1.381027261	0.667528097	1.855687095	8.028055836	0.537841946	2.891821423	254.2856145	3.196294585	5.615389831	3.781791065	114.9890262	0.541433267	0.604434206	0.873357416	8.003123986
TCGA-77-8008	14	153	-0.124927584	0.146607565	0.198738746	0.532989441	0.355134736	0.168376801	0.231414687	0.334337616	0.02072263	0.049457504	0.363486283	0.196972714	0.175222436	-0.00046148	0.026775584	0.215363435	0.277800928	0.336542487	-0.108524826	0.354347713	0.116004608	0.04420745	0.441087822	0.30556924	0.298097112	0.136122879	-0.095555935	0.385847676	1.912102399	2.620511018	4.119943876	5.684194012	19.05944591	2.445904426	6.234060836	31.25761596	2.480544252	7.618995137	652.898692	23.41405313	15.5261597	4.179311247	249.9595227	0.994756574	1.42555903	2.331013037	38.5493966
TCGA-77-8009	24	156	-0.275602056	0.190743117	0.155044602	0.42919962	0.308807637	0.160214225	0.127941082	0.253106745	-0.144159688	0.046180401	0.194039809	0.077634992	0.064394041	-0.080721805	0.156071621	0.204168928	0.251057453	0.271418068	-0.225298325	0.266592004	0.016266912	-0.101246308	0.225022048	0.267356773	0.225284418	0.070934703	-0.287472745	0.303589146	4.367404861	4.18264811	5.201016134	2.106510215	3.447012957	0.615072404	1.767033206	12.15585682	0.468670347	2.34973624	185.7388261	2.746017864	3.289941548	6.563624487	101.1798023	0.548298508	3.0942319	0.536019014	26.13257758
TCGA-77-8128	16	266	-0.307675646	0.079648251	0.106936937	0.451715454	0.287222949	0.151940714	0.050887066	0.204199305	-0.208501559	0.094733383	0.017292361	0.066246333	0.052993599	-0.121124713	0.052482605	0.149487916	0.310398764	0.256893337	-0.254894652	0.298695078	-0.055490708	-0.079302978	0.114806795	0.280689417	0.200141661	0.04584864	-0.305042974	0.305562049	1.652283663	0.61225223	0.940008061	0.765425128	0.799537911	0.243616474	1.091031752	4.674407201	0.38429335	1.860894687	88.49780462	0.662548283	1.959607664	1.313613898	83.18567008	0.205816815	0.514723504	0.279295057	5.808398844
TCGA-77-8130	27	161	-0.212471769	0.12502643	0.109098748	0.49637343	0.321719051	0.139598161	0.151147815	0.237554981	-0.103872013	-0.005131565	0.184606414	0.089501413	0.084212289	-0.040640785	0.079820931	0.1946286	0.279629857	0.3316056	-0.133859656	0.279747232	-0.020197069	-0.006542272	0.208162353	0.289549668	0.229818747	0.096184773	-0.134989713	0.344991797	2.155324139	0.925711927	1.003250504	0.915942706	1.022585197	0.494012641	1.366593689	6.312168794	0.146481455	1.191655865	190.4308127	9.514026818	3.399643513	1.008450404	200.0828849	0.274579857	0.534302612	0.809893064	9.797442028
TCGA-77-8133	21	342	0.256531066	0.277460069	0.296903277	0.474597776	0.297910517	0.15818082	0.206380433	0.294172689	0.251986532	0.123528781	0.210291364	0.178216309	0.120666604	-0.057170636	0.075453615	0.220941588	0.292186674	0.311364475	-0.068570639	0.343305574	0.078293318	0.063934987	0.369564051	0.313475263	0.235029712	0.083969395	-0.3085341	0.350011752	3.659817964	3.530880878	6.515545067	14.46070759	2.091981534	5.908803411	13.94946323	18.88045263	3.643276552	11.72049259	709.273899	61.90106223	27.61673624	7.801327006	225.4286846	1.29485788	2.369687238	4.523840704	7.742076361
TCGA-77-8136	14	393	-0.094669614	0.280755084	0.386795688	0.505892315	0.342812848	0.145980798	0.274728036	0.304370709	0.033473846	0.064126877	0.280488719	0.177357028	0.167688063	-0.034140549	0.106690864	0.271247356	0.288898212	0.288449935	-0.148348218	0.318330234	0.07903502	0.031589873	0.450839828	0.313073016	0.289189345	0.124954039	-0.134233502	0.365889527	24.93848423	22.5138522	39.42716249	19.95132079	116.0695187	4.23964621	17.98570959	103.269317	7.090721255	24.40329613	816.0244612	16.20556102	29.00969813	31.5131567	481.8424837	5.707897085	13.24658778	3.733757843	280.941718
TCGA-77-8138	25	95	-0.147512107	0.165890139	0.190569949	0.49433441	0.30921737	0.133297517	0.171058763	0.252921446	-0.053443188	0.023849613	0.27399763	0.152064776	0.11923519	6.07E-05	0.102172795	0.226504695	0.30392121	0.323561995	-0.051685646	0.352401274	0.064278052	0.110614464	0.336925166	0.312759334	0.271189018	0.129243995	-0.163200948	0.352622855	1.772122239	2.811970975	4.517517137	2.768993658	0.922938447	1.545036632	3.220016381	65.12651108	0.933926887	3.677038869	373.821261	2.912145406	20.01994454	6.08020662	191.0576212	0.798541331	3.207076362	1.233038497	23.51466617
TCGA-77-8139	25	201	-0.073517349	0.128207977	0.201344368	0.462616927	0.321764603	0.06891603	0.110207557	0.264643404	-0.020517474	0.093019375	0.071673399	0.100624287	0.077330262	-0.097606511	0.054862126	0.178398612	0.305584685	0.25476605	-0.168186296	0.355812774	-0.039810601	-0.052146149	0.254818661	0.268894651	0.244143166	0.07250495	-0.269967784	0.324133256	1.566137748	3.561921992	6.917048857	4.269540905	1.98249782	0.719437302	3.316427614	14.58297333	0.755922228	5.264157943	221.9634144	14.36082638	7.423144746	5.077210258	153.6171043	0.928079237	2.043947881	2.390674222	11.26034525
TCGA-77-8140	14	340	-0.127165391	0.121301409	0.14118204	0.402891946	0.266998943	0.076704071	0.09599453	0.202623388	-0.110934474	0.02207835	-0.011513499	0.066799939	0.063737783	-0.038137057	0.080868815	0.185139283	0.263532504	0.315162563	-0.114551347	0.339179186	-0.082816127	0.068914289	0.15369398	0.292487925	0.190196326	-0.017173897	-0.208063569	0.333229864	0.657804479	2.105805026	2.793093739	2.025103133	0.744745212	0.500325566	2.778321872	16.06226281	1.111144891	2.831811063	111.1155104	7.649103098	7.361690127	4.792474986	109.711616	0.589912215	0.559650408	0.70268769	6.311790597
TCGA-77-8143	20	137	-0.174173843	0.188928904	0.220248677	0.43097713	0.254151079	0.112738693	0.120821902	0.248373941	-0.034997804	-0.001995729	0.136372023	0.092310837	0.034447728	-0.089065839	0.06529487	0.232020126	0.27387845	0.347483288	-0.183744077	0.330435114	-0.06395323	0.000896874	0.248031395	0.274481287	0.182551296	0.003306536	-0.19895607	0.296761089	2.94994852	3.007958418	11.37586767	4.793757511	6.729789922	1.131650237	3.432920068	12.31958001	0.450031308	4.220906564	239.4974145	7.525871386	6.20596534	4.098923953	121.4249791	0.840744469	1.310136957	0.497433392	3.768699105
TCGA-77-8144	13	363	-0.256847666	0.242211977	0.201743223	0.466440273	0.263682135	0.122642964	0.124040153	0.277486796	-0.156198832	0.037666472	0.122984393	0.077521699	0.069465349	-0.088093138	0.104560567	0.189557687	0.292481554	0.268033934	-0.191315175	0.327436921	-0.039779054	-0.032027911	0.249796366	0.275323946	0.166102725	0.047830393	-0.079922924	0.310560166	1.226651248	4.062959305	14.36769822	3.063078576	0.678701148	0.437056796	2.147040551	7.750224125	0.276907289	1.777205345	152.5001995	1.325692987	3.844824875	4.607403441	129.3605507	0.335556145	1.461391069	0.415616423	14.46795633
TCGA-77-8145	13	125	-0.225986725	0.116975474	0.145907855	0.488684042	0.314283945	0.132533641	0.099794787	0.233507553	-0.125445893	0.016685996	0.134666462	0.111172915	0.082446329	-0.003930621	0.08425071	0.197435587	0.285295177	0.305098269	-0.193848632	0.348471491	0.012719613	-0.027632553	0.272249189	0.263615877	0.259396458	0.068197588	-0.235833032	0.345393399	1.779499478	2.235750785	2.085119557	3.147549562	2.252908548	0.506216802	2.84027889	8.509208723	0.814829411	2.52525708	110.3095322	24.00968842	5.231019246	2.697340568	161.7209246	0.572168808	1.566809695	0.804495656	9.759344095
TCGA-77-8148	20	228	-0.192358031	0.170010178	0.185368244	0.451731925	0.290847817	0.128326657	0.146169242	0.258673638	-0.071126355	0.046558535	0.155433705	0.134575589	0.092402349	-0.111835553	0.088038584	0.199889298	0.295564323	0.317757468	-0.200629833	0.299290127	0.001955501	-0.093104385	0.238844729	0.294379368	0.203669762	0.098217103	-0.341763916	0.289373941	2.179557356	2.348479717	3.207296349	3.581460295	4.62864788	0.999665289	3.928178397	17.03161772	1.843549778	3.882729092	351.3358181	3.76170025	8.026857685	4.860359733	178.8496659	0.839712209	1.973886862	1.389226079	26.65918433
TCGA-77-8150	21	121	-0.099243857	0.293579074	0.286453076	0.483739828	0.2920942	0.157882873	0.186760583	0.231152167	-0.036519935	0.053492833	0.156990054	0.142553092	0.11174794	-0.061409787	0.110912812	0.214133618	0.296885045	0.311771448	-0.068582272	0.349872338	0.009046475	-0.000954751	0.322737158	0.301380055	0.238802809	0.092080086	-0.21998399	0.335775397	14.11080311	5.902632201	8.816607209	9.686961617	5.937984859	1.92522721	9.580103893	31.07272769	2.846217828	9.610764655	381.350261	36.82165861	12.6825129	15.93070228	226.7450993	1.81134776	4.102355667	2.656172211	23.95983494
TCGA-77-8153	13	151	-0.174952456	0.156981413	0.121261438	0.390790107	0.274202094	0.109571339	0.03245083	0.238698629	-0.189458355	0.067630547	-0.030315242	0.070330728	0.019215856	-0.110453948	0.144109994	0.142662016	0.297172421	0.244309589	-0.192896311	0.32018394	-0.083444841	-0.010597192	0.165931718	0.306221744	0.174921797	0.069079001	-0.29260211	0.291563951	2.469438416	2.51441044	2.403607408	1.748236744	0.67427099	0.338989316	1.546271236	6.3457365	0.843487825	1.443522772	46.49801239	3.439768331	2.824542497	2.111145091	76.29441667	0.503836999	0.793087282	0.48884984	2.358404302
TCGA-77-8154	11	186	-0.218938247	0.083122061	0.118589932	0.435332629	0.281246311	0.109142337	0.016914523	0.203999305	-0.185437032	-0.020099171	-0.026870235	0.070387339	0.044486183	-0.05632964	0.099123723	0.197501478	0.327083211	0.322338199	-0.193334765	0.379739957	-0.068407396	-0.026752937	0.138463445	0.300642165	0.184644209	0.032979439	-0.294021699	0.282576986	0.485663704	0.741692245	1.520118103	0.653612836	7.164362529	0.412715274	1.016687303	3.556953149	0.331504818	1.773795384	65.66773757	8.203579509	1.948591725	1.360686442	148.7327473	0.161105419	0.397386338	0.268709783	1.278536155
TCGA-77-8156	23	185	0.031288844	0.271735117	0.408260995	0.506153394	0.308359766	0.140039497	0.241425216	0.282739406	0.079305687	0.073331319	0.293735779	0.179090553	0.154799044	-0.065046907	0.105556695	0.233409406	0.305911275	0.325055174	-0.130006404	0.389064674	0.08587348	0.018746281	0.435590748	0.315089318	0.270911953	0.143224005	-0.261534669	0.351844894	3.082366586	15.16806566	27.10827633	19.94480304	7.618483496	3.77602975	21.83321322	121.1451612	18.94811235	29.4409151	1193.332444	38.88908406	33.07870738	32.02232734	311.6010487	5.936724733	7.877786643	3.71602698	44.56850461
TCGA-77-A5FZ	0	1	0.377119565	0.314648614	0.458538337	0.556700935	0.400422203	0.233475394	0.357617241	0.313396494	0.355739508	0.076958151	0.410165775	0.274311974	0.263049364	0.007745535	0.116179092	0.329539373	0.261132303	0.321937304	0.07472524	0.428143066	0.221705771	0.280249418	0.570953422	0.428662383	0.368785153	0.155404708	0.011831242	0.392862845	5.680213866	11.30037538	21.84024331	45.07418098	11.86060476	11.22186832	41.37968077	83.52359533	15.98240997	36.21981533	2007.707011	297.4597151	74.00550705	40.68249811	504.5606537	4.558527652	5.447756453	10.11685118	13.9755484
TCGA-77-A5G1	12	143	-0.048621703	0.178414223	0.255750988	0.485146839	0.290355197	0.147127797	0.225662147	0.277960537	0.025177125	0.016816662	0.235443077	0.151790644	0.118510334	0.005551855	0.059706141	0.239124388	0.275140875	0.29477283	-0.086382369	0.37705626	0.040947328	0.042010689	0.373644479	0.307463484	0.261501672	0.092110981	-0.130244257	0.403922537	2.823762428	2.501014107	5.021377969	7.004656706	1.989716119	2.465683807	6.433178721	27.30721722	3.051529261	7.481815727	560.6232353	20.57532689	11.0437292	6.314168993	301.573472	1.171043949	1.129486942	1.983511942	21.95733364
TCGA-77-A5G3	17	549	-0.273474058	0.177116797	0.241814818	0.450887082	0.298704102	0.12948475	0.140654021	0.25013493	-0.141916798	0.07908712	0.11052101	0.100638876	0.043870718	-0.048318081	0.051064481	0.164696465	0.296684619	0.278446305	-0.229122247	0.264882991	-0.023584221	-0.072934721	0.24295663	0.267194415	0.212612132	0.039116898	-0.272438585	0.316761779	19.34194482	3.443930165	9.094570961	5.798958538	2.798068314	0.550636091	4.90686316	23.27115302	2.684309789	5.99095762	208.1713105	3.848013279	7.137744518	9.503691692	128.9968967	1.719443419	1.879926715	0.772994565	19.1353113
TCGA-77-A5G6	18	435	-0.148209328	0.159818699	0.123490306	0.431955894	0.266362544	0.110713887	0.076483768	0.225056247	-0.094583041	0.006075358	0.048926915	0.048195597	0.048986319	-0.106576728	0.099324969	0.198631806	0.319247285	0.272211014	-0.209068557	0.341886309	-0.016045304	-0.017260432	0.186243625	0.263946427	0.218145661	-0.007632889	-0.255140849	0.314936223	0.319840256	1.169003857	2.057567426	2.365772519	1.245371698	0.698849068	1.931964373	6.588478502	0.867313433	1.906579731	163.5660887	8.897918932	4.656654996	2.98933867	104.5903536	0.3802997	0.672273466	0.654337456	5.809778576
TCGA-77-A5G7	13	85	-0.174698781	0.192166354	0.192443126	0.430706871	0.182857929	0.088191771	0.08512738	0.202524054	-0.122106293	0.03700146	-0.026357631	0.005121458	0.046995836	-0.062445198	0.077526384	0.176116516	0.273001427	0.283540026	-0.19823343	0.3222565	-0.126324112	-0.044271085	0.19696055	0.290354949	0.186280181	0.027241388	-0.271785371	0.28625635	0.628469541	1.430961881	2.985210571	2.966419406	9.74954656	0.561639191	2.600969447	9.976454237	0.923836282	3.576385386	133.1896211	18.06187085	39.8340799	4.932989326	158.0985406	0.346346688	0.673953078	0.815840747	15.73758248
TCGA-77-A5GB	9	112	-0.054843272	0.251987699	0.26003804	0.498583269	0.299280773	0.135510236	0.193816028	0.292782912	0.005538181	0.032094331	0.250524562	0.14316426	0.113972848	-0.056467659	0.084975461	0.250176519	0.307709008	0.33027419	-0.168649816	0.35167082	0.040214035	-0.006683827	0.394908831	0.306327898	0.247950299	0.119042255	-0.119308035	0.348778677	3.448805837	4.020790189	8.092357205	9.150287004	2.625239095	1.704015296	6.825863467	27.43266276	1.190401208	8.976780998	597.6525065	9.64777499	15.68363331	10.5101112	273.4342217	1.871505216	2.268693402	1.784019419	51.26535815
TCGA-77-A5GF	26	111	-0.0946961	0.194026825	0.265945577	0.466302784	0.286974653	0.136225866	0.119715969	0.243429062	-0.033618679	0.030864986	0.123972689	0.088087668	0.095173436	-0.091528848	0.063265277	0.187543129	0.288747168	0.297233503	-0.19468519	0.329765925	0.029858786	-0.055170258	0.260882608	0.291624107	0.211657808	0.057879529	-0.233324013	0.307509903	45.22262721	4.164224944	8.045295459	7.181899565	3.032713721	1.12345941	5.224394755	20.81161499	1.506975809	7.158449232	240.402906	19.50959737	8.932326104	8.401027493	252.2144617	1.368473177	2.787116254	1.770558371	22.6938255
TCGA-77-A5GH	15	249	0.032453344	0.324222253	0.360144237	0.475835884	0.262655191	0.174816353	0.225708131	0.215542599	0.087575747	0.091743397	0.281465611	0.168748822	0.202029517	0.011728498	0.121034361	0.296083681	0.29047439	0.28914922	-0.087436765	0.327350789	0.110908215	0.09712805	0.447652483	0.308349481	0.281288585	0.167355578	-0.235538578	0.354200336	8.857109125	17.79135532	53.16321236	15.6663097	11.19248924	12.00342628	12.49375202	320.3540804	4.055653344	21.77222096	1560.930897	29.87587703	130.2436493	22.98384295	325.7833787	2.24751494	16.24064788	4.963563268	206.7637427
TCGA-78-7143	26	0	-0.102528734	0.18419751	0.170373661	0.477814215	0.31733188	0.126074484	0.228981681	0.282296893	0.01309191	0.029025489	0.23524164	0.14471699	0.099685168	-0.029397542	0.152721649	0.276374886	0.244210613	0.34835678	-0.138377259	0.363770343	0.009630433	0.06746107	0.345721104	0.352183296	0.270851513	0.041224683	-0.156365379	0.328861183	2.74847421	1.354996911	3.180925964	7.618700034	51.74796125	6.333431181	7.117887293	12.37138966	2.012560376	11.69290786	1732.760711	5.623167762	15.72990939	2.365565619	259.121805	1.184859991	0.889188161	3.369131399	8.544140251
TCGA-78-7145	20	185	-0.229512304	0.173596526	0.165844946	0.51027974	0.334901142	0.116191892	0.154539816	0.291581071	-0.028314301	0.052207007	0.266453803	0.157408434	0.114963207	0.001453001	0.142351099	0.244030545	0.267242859	0.42052258	-0.080627656	0.389336848	0.072650732	0.161779986	0.329134374	0.352840197	0.275228703	0.066909912	-0.110638614	0.330273958	2.683144951	0.626825155	0.942192445	4.844344105	2.944633095	1.379151977	1.802432889	5.04564351	0.459865357	2.866740563	809.9245674	0.285902781	6.609509263	1.235488532	150.6751806	0.587449829	0.236252818	1.447861729	4.072441427
TCGA-78-7146	17	348	-0.198278301	0.272432455	0.178157112	0.463387716	0.304607104	0.097176004	0.189783776	0.284890673	-0.04216121	0.041094337	0.232575405	0.112196393	0.089494613	-0.028503589	-0.006708263	0.261930016	0.265079065	0.267623504	-0.200124955	0.316025885	0.022008979	0.067307483	0.323946759	0.29977918	0.211674108	0.118904109	-0.127190085	0.309819918	4.309317062	2.328686463	5.151104722	3.068642118	4.102018733	2.127085982	2.663666953	16.05910787	0.507909408	4.868095379	606.5981895	3.747473447	9.173193548	5.564867325	164.7773358	1.184807512	1.076357428	1.36998284	26.95353431
TCGA-78-7147	21	306	-0.164803089	0.09523084	0.256733215	0.488578977	0.273200021	0.06783099	0.15857026	0.26786961	-0.084161634	-0.029362938	0.118124394	0.107854057	0.089896808	-0.042350554	0.132299514	0.253041283	0.259835213	0.303649831	-0.195784928	0.359787697	-0.010297755	0.041088934	0.297640029	0.333791872	0.235205131	0.046040787	-0.167946444	0.309311638	1.138267073	3.520925476	8.897736738	7.424703517	109.5654914	2.414165136	7.238099305	44.67079274	2.693062616	10.01956799	1576.092876	1.765279913	13.38485527	8.450085032	588.5868817	1.30719584	3.898543604	1.222422101	60.83115872
TCGA-78-7148	6	214	-0.137097842	0.163526363	0.314336462	0.492014413	0.285459738	0.118499464	0.164892508	0.27388527	-0.050352372	0.010667143	0.143477753	0.111445809	0.099292184	-0.013922045	0.176881295	0.22878146	0.252956349	0.353520227	-0.200701587	0.337649233	0.004352151	0.029178681	0.313408569	0.351711931	0.238845185	0.057867652	-0.025367447	0.29434484	0.901201689	5.176785765	10.43651013	8.407821426	2.920219797	2.133612379	7.532008719	33.95351849	1.894617204	10.48951643	493.2281075	6.116317235	12.3590635	9.223585203	226.8073389	1.862318832	1.512539517	1.187996265	11.7370437
TCGA-78-7149	21	137	-0.123754457	-0.010735507	0.203211334	0.459622103	0.236847274	0.116613476	0.092825137	0.212440485	-0.112043935	-0.112626647	0.020450535	0.093888307	0.080585997	-0.019770217	0.013779442	0.19793541	0.211095806	0.350595499	-0.119203542	0.309891627	0.001353086	-0.001132722	0.227453684	0.324364535	0.227691292	0.051490589	-0.14133082	0.288697221	0.260008464	3.093907813	3.608172931	3.633199858	5.620622332	0.655118442	3.244905625	11.20390226	0.394590169	3.715181803	297.8538167	2.985645753	6.284849216	6.031706927	286.2260355	0.566789476	0.356504275	0.68438755	4.414147767
TCGA-78-7150	15	364	-0.214342392	0.157905973	0.169190221	0.466159755	0.281788005	0.138970159	0.087518144	0.247762157	-0.133827318	0.065493646	0.112137531	0.100083449	0.099484306	-0.031565871	0.173566424	0.194923562	0.204248562	0.353209407	-0.227133953	0.326570292	-0.008899821	0.018538101	0.222557559	0.310256389	0.217208107	0.057261718	-0.135453862	0.275642848	0.781458835	3.630542597	4.988650731	3.409195394	1.638517764	0.32122912	3.19693003	15.14717858	1.276243574	3.97796786	119.3064742	7.001056643	7.923320661	4.977283892	124.7593076	0.777433129	1.2408223	0.911547417	13.15428947
TCGA-78-7152	6	180	0.031477221	0.200117664	0.317847429	0.497494448	0.274689062	0.093301267	0.21142694	0.233234957	0.079935056	-0.001404878	0.187200205	0.136520582	0.140431684	-0.07320824	0.085610539	0.23801875	0.22985152	0.356333795	-0.14959688	0.346174254	0.018476974	0.030649157	0.345765192	0.33333101	0.266658096	0.035274635	-0.262167074	0.310497742	0.883191332	5.41446147	11.10210725	11.76119789	2.506520453	4.582247613	10.33773762	35.08336973	4.70153414	11.35093101	1056.646556	44.38398062	15.95588202	10.39226686	306.7088642	1.737158698	1.296391681	3.967331321	9.610100939
TCGA-78-7153	16	115	-0.07154957	0.090414275	0.272203751	0.463782944	0.224213207	0.074822578	0.11116812	0.196969606	-0.048482519	0.025004763	0.043324577	0.084279281	0.076096944	-0.013690063	0.128740634	0.17759924	0.280810596	0.328648389	-0.17162738	0.327443511	0.009486259	-0.017813207	0.235571719	0.316458102	0.223554371	0.027904283	-0.220586159	0.263515618	0.237767433	2.384456334	7.622511416	4.645711479	3.308698224	1.53445593	5.167601744	19.63532726	0.853624177	7.955014535	758.1159292	4.412853499	8.361784552	5.563373519	137.6114149	1.506704963	0.498007405	1.099923364	3.438167479
TCGA-78-7156	4	310	-0.227206592	-0.006814256	0.207004017	0.461179023	0.241817116	0.124936249	0.104821851	0.190875409	-0.085416342	-0.117795175	0.030050423	0.087597391	0.054449369	-0.031185252	0.052723974	0.178777734	0.190660758	0.271756238	-0.096573401	0.318259076	-0.043736403	0.031049096	0.197868875	0.315028314	0.183697585	0.012683326	-0.170759992	0.301986603	0.504908305	3.028573115	4.089164257	3.014123227	4.945298923	0.804265913	3.473348381	12.31191519	0.743131762	4.061234011	176.0203049	0.670370744	3.954813208	4.797195907	212.3838657	0.983700432	0.415714997	0.760881628	10.20767024
TCGA-78-7158	4	249	-0.247554259	0.002865779	0.146521656	0.491851376	0.251183686	0.072693963	0.136919035	0.222895584	-0.062396181	0.015684595	0.114926319	0.132363813	0.067873771	0.026580367	0.050669025	0.209353334	0.218375154	0.278367256	-0.179399597	0.343271654	-0.006081079	0.042450049	0.279137345	0.31307372	0.24044436	0.01764016	-0.249189191	0.310228513	1.193165766	5.071207573	2.69000901	2.252729754	1.109009803	5.140746757	2.459321698	6.264953736	1.064049171	2.831842046	1385.85398	0.500316621	4.78233248	1.158404827	252.1894991	0.618582374	0.324384704	1.432166564	5.494843144
TCGA-78-7159	22	304	-0.07143104	0.169260778	0.255660892	0.468959916	0.309794568	0.100169383	0.112150378	0.249645965	-0.021717491	0.010791102	0.160608081	0.083395653	0.079302627	-0.012860082	0.172057893	0.237095996	0.220615922	0.370257497	-0.202773895	0.35796309	0.040683105	0.011047897	0.327167746	0.316927291	0.250000888	0.103343012	-0.057651155	0.3129438	1.219606403	3.432582917	9.28842091	4.843757536	66.13557331	0.734271334	4.754833812	17.38098954	2.555893952	5.539748596	167.5484055	8.169345849	14.5137499	8.062470335	156.7443464	1.113906702	1.411744076	2.563998129	13.45158414
TCGA-78-7160	16	49	-0.02525056	0.280525889	0.384737909	0.518896011	0.311693153	0.140412572	0.273090505	0.296745033	0.069356169	0.041295577	0.291259514	0.202975463	0.166528527	-0.03888978	0.223464771	0.266645979	0.22890715	0.328862175	-0.035505515	0.379740627	0.127486781	0.139565076	0.432805337	0.352337753	0.30710498	0.114988592	-0.01958555	0.328979498	3.025787662	10.54791786	16.87228386	14.25441315	10.25586642	3.566845394	17.61563623	58.35196505	8.089643577	21.8385684	1125.976322	10.99493575	25.20642295	23.02564024	328.2790148	3.448826104	3.23441477	5.13263982	42.62410707
TCGA-78-7161	9	173	-0.242349362	0.003730538	0.164901551	0.44147059	0.209980704	0.085423225	0.094292013	0.186676799	-0.167335092	-0.02944474	0.014109466	0.060750704	0.019993036	-0.005581247	0.132676218	0.185260224	0.19497328	0.397811544	-0.119480895	0.292099623	-0.045624299	0.001815728	0.229060843	0.323751176	0.220832397	-0.006526198	-0.110230809	0.272737593	0.476966973	2.261129861	3.984910157	2.987931962	9.454324601	0.661845089	1.831986782	11.74151669	0.586187899	2.802550051	105.3445245	1.856770419	3.748594878	3.381526568	105.1339516	0.433222854	0.665444789	0.638911005	3.887659373
TCGA-78-7162	5	73	-0.011071374	0.139049961	0.355606991	0.494366623	0.313551335	0.134555239	0.201227283	0.312529449	0.04663848	-0.034024041	0.227087575	0.178272479	0.12884407	-0.035433688	0.128849288	0.231169551	0.218820495	0.291710345	-0.028823625	0.37501349	0.058932926	0.181831936	0.348783541	0.341374954	0.266768953	0.085238412	-0.217241686	0.333370975	1.434414694	13.48481976	9.904782747	10.37619486	19.33669533	2.176930627	12.98898885	42.53037917	5.211690169	14.79171203	956.0048339	24.90823003	18.0197894	19.98557219	561.4524362	1.992526228	1.577140874	3.426480653	10.85196392
TCGA-78-7163	27	49	-0.162319394	-0.006799883	0.26392897	0.447972815	0.202986777	0.075716732	0.181167381	0.173722947	-0.085987593	-0.089397353	0.001863055	0.022747892	0.053391298	-0.014172719	0.042458053	0.205721145	0.218479404	0.313853727	-0.22341948	0.379241808	-0.090107449	-0.068762547	0.197705865	0.333830558	0.139529025	0.001450738	-0.19708412	0.307800283	2.948177902	1.988804918	7.605708096	5.56256438	87.8390262	4.362598049	5.30481622	25.78647511	0.601229943	7.041772407	1093.545075	5.277042683	4.776462492	4.602872141	335.5506013	1.099415533	1.711916764	0.672976003	2.258338344
TCGA-78-7166	3	194	-0.056012871	0.136825011	0.299140985	0.459458456	0.211873444	0.10819342	0.160760054	0.234078548	-0.073739347	-0.030298868	0.037403658	0.067792013	0.089563553	-0.023147971	0.09795265	0.242838775	0.227712308	0.390061801	-0.207742252	0.298024209	-0.000326886	-0.020144563	0.269218516	0.343580991	0.203121037	0.025996233	-0.079783881	0.282172364	0.654917201	1.580651374	6.525993182	5.629336562	5.640746846	0.678192114	4.666182856	26.01071742	2.089088851	6.265494792	127.8128867	17.71292398	10.71713184	8.599968317	141.8588329	0.473208677	0.855637053	0.802120199	14.89611252
TCGA-78-7167	17	103	-0.175575936	-0.101335938	0.155215897	0.466680228	0.224862795	0.100640766	0.079400824	0.161208636	-0.105311619	-0.072225175	0.011697372	0.102209419	0.048362166	-0.059215208	0.047842573	0.215608765	0.177690639	0.351291326	-0.163898442	0.33465329	-0.010638823	0.027684611	0.176243982	0.302717069	0.242458403	0.001894266	-0.148710658	0.284452078	0.208004738	1.487679553	2.712779783	2.434734115	1.340982762	0.743194331	2.456631122	9.349652749	0.752355242	3.397816388	154.305734	8.991974629	3.164247696	3.01044819	148.9960662	0.476765312	0.686685491	0.65149862	3.836028957
TCGA-78-7220	28	742	-0.25661178	0.171539623	0.192807685	0.448464394	0.215029579	0.160068397	0.103208306	0.224951117	-0.126823127	0.046744852	0.098188876	0.119509653	0.080230727	0.022581281	0.160597465	0.212314002	0.19200193	0.314479647	-0.22079649	0.345702055	0.001053161	0.028026409	0.224816496	0.306770915	0.200435454	0.04714568	-0.088990542	0.291907183	1.413443627	4.18925251	10.13896035	5.77307617	2.942691489	0.601341311	3.678070439	17.91129762	1.058691062	5.688977415	185.588874	10.50020301	6.335422122	6.470810355	179.3216971	1.152491071	1.414128572	0.666646551	9.139912803
TCGA-78-7535	30	146	-0.169427775	0.130671886	0.200909222	0.495506283	0.256377764	0.110750498	0.160121769	0.248856964	-0.050540418	-0.008184405	0.188348763	0.181752591	0.103158033	-0.022342629	0.11877097	0.29984821	0.250142557	0.336979198	-0.112129076	0.369553217	0.091833443	0.066701939	0.420078473	0.417618603	0.306748791	0.074575773	-0.072327392	0.309963916	0.700973178	1.571363936	5.039596703	2.387787703	1.795658231	4.075369148	2.538558899	10.80733086	0.210618802	6.868474831	1114.251074	0.038512872	21.32092481	4.980702922	135.2094539	0.266859257	2.479675716	1.159115948	1.206744845
TCGA-78-7536	16	594	-0.196941869	0.273725893	0.264082756	0.452850747	0.231619596	0.116348517	0.169957475	0.235159623	-0.028089827	0.08025213	0.242821295	0.094411296	0.079101992	-0.09085987	0.083575405	0.244483106	0.259166025	0.351484437	-0.141351943	0.474966329	0.070220217	0.006191878	0.377076667	0.308668793	0.257563294	0.016875398	-0.18910825	0.284172331	1.24331232	3.111801445	9.493225259	6.324624529	2.645738239	2.308344514	5.639742241	24.79735486	2.527550363	7.250493997	618.4795985	12.83660105	10.83895484	13.36213894	126.9281939	1.810251217	4.712343595	4.122934553	63.39453506
TCGA-78-7537	2	133	-0.063147899	-0.000277176	0.220086578	0.461475076	0.271347485	0.117639528	0.135482225	0.234995509	-0.058733714	-0.042900487	0.118723782	0.122342482	0.099760222	-0.01698236	0.104121402	0.218747783	0.242650222	0.301468099	-0.139600816	0.321540019	0.048084433	0.028036181	0.255698268	0.330705208	0.254020053	0.04126291	-0.232462572	0.331964856	0.539565124	2.26529341	3.607763375	5.245997908	0.954207933	1.970843715	4.896053904	14.25553421	0.751152552	8.318643805	735.6808879	2.075182801	12.43247974	4.969192817	221.089787	0.682342063	0.939177602	1.237036729	2.078121005
TCGA-78-7539	13	431	-0.071447832	0.146431698	0.395428027	0.519438908	0.328492184	0.093643076	0.237182058	0.276744405	0.055607611	0.006867682	0.264228966	0.166815376	0.118932285	0.021010747	0.075590452	0.278669871	0.252095355	0.360125899	-0.043398618	0.364756923	0.088507514	0.070414621	0.423481991	0.354636642	0.26711928	0.065494528	-0.178009886	0.340636773	2.895535134	6.672018038	22.3158991	18.93540116	11.10551881	4.46889408	18.75716181	66.83230914	8.349983533	26.48368537	2175.292286	17.22942344	99.36662119	22.47214706	913.5440788	4.608015403	3.682149107	3.943524586	63.78656245
TCGA-78-8640	15	653	-0.103041962	0.161773752	0.262729378	0.450030046	0.290951643	0.084189312	0.166560189	0.273582229	0.030915071	-0.028439925	0.20775261	0.073245613	0.087961276	-0.082380291	0.050688243	0.245631232	0.232946098	0.342604088	-0.178326762	0.370347619	0.00407452	0.024182923	0.324915493	0.359988028	0.225551402	0.037508363	-0.219954374	0.296671432	1.365186538	6.360193193	7.430320021	5.948884479	5.785456697	2.487344367	5.16915291	24.54139673	0.728290843	7.134395678	608.5886025	6.525438453	10.41621769	12.05435402	201.1388346	1.762458503	2.966511902	2.383532772	12.77870862
TCGA-78-8648	-	15	0.10010674	0.227030838	0.429241896	0.539009428	0.400831172	0.198662928	0.338848247	0.34013978	0.16104189	0.026639372	0.392508642	0.282231647	0.215469145	-0.033215652	0.154296803	0.287014749	0.224067772	0.327813828	0.040864734	0.407191037	0.22185273	0.279786411	0.549792949	0.383100933	0.329747358	0.185082663	-0.175319728	0.395479309	3.009129648	20.70408522	30.34798042	15.10345577	11.06690336	6.686100819	20.00528443	110.2113118	12.2704984	22.45060277	1842.737115	21.62957595	38.63406432	35.09537522	432.457046	6.048432193	4.33917641	9.249937215	12.06772911
TCGA-78-8655	10	97	-0.089883404	0.09765462	0.307665815	0.504013731	0.31449003	0.089979925	0.259966498	0.288187938	0.02811667	-0.010949457	0.267204078	0.17258821	0.122463341	0.009859895	0.09974617	0.295853798	0.233455472	0.362918596	-0.149794486	0.365939882	0.106413918	0.165193613	0.432536923	0.347745103	0.318255794	0.06514054	-0.141752975	0.331272574	2.116121721	4.710974315	8.525396144	10.04932439	10.84136398	4.498816248	9.471217718	33.44344377	3.762793598	13.2901405	1570.469932	8.085463222	15.99222599	15.64836709	366.9715123	1.737962397	1.993207288	3.173960268	27.85025627
TCGA-78-8660	8	221	-0.052088665	0.263438064	0.418602911	0.493154617	0.292945222	0.11862801	0.300836917	0.298288414	0.059506719	0.072364761	0.325720874	0.20334674	0.156303864	-0.024872498	0.130144838	0.259975033	0.229484952	0.303684896	-0.101173814	0.361572376	0.123788604	0.115058	0.441160199	0.343787671	0.289185837	0.11558298	-0.169781433	0.317773134	4.814148656	17.12647211	36.72267788	23.06196581	12.5302105	4.173825171	19.41720775	62.23243337	4.39878171	26.39312691	951.5080841	19.90748431	30.53828122	47.59056259	277.0172827	4.650255353	10.31482426	3.262730492	32.20989998
TCGA-78-8662	19	1014	-0.227480919	0.100985591	0.159734699	0.444158219	0.247271102	0.082893302	0.084376177	0.238983901	-0.131714506	-0.059653931	0.027983072	0.064427785	0.057266184	-0.095285404	0.111210804	0.200421017	0.218849509	0.322500065	-0.054550229	0.313687057	-0.052727725	0.010777639	0.149958584	0.32401763	0.229203937	0.012213003	-0.271714237	0.261757949	0.535663259	1.278465616	2.427228303	2.401579367	2.371152683	0.50534484	2.041802854	9.318348138	0.875997081	2.803237036	203.3604411	1.516381623	2.978742731	3.562908627	119.8258004	0.535189514	0.480040285	2.728133079	7.718606933
TCGA-80-5608	15	342	-0.173280755	0.151159907	0.281125507	0.458534896	0.263959665	0.097536657	0.143514429	0.241151142	-0.068093139	0.026495921	0.159813707	0.110428184	0.069866104	-0.023210805	0.17096653	0.279512326	0.205309602	0.383206629	-0.156508722	0.329216891	0.024069903	0.020969122	0.309105384	0.323303014	0.22866381	0.071904885	-0.033363233	0.294173373	1.393274052	5.05024272	16.85913552	8.388439642	48.10482678	2.1113602	5.444089351	24.75088693	1.551710906	5.139596289	459.295839	12.10165452	15.09057145	8.271825826	253.3613835	1.456289914	1.60396724	1.213114983	15.81144894
TCGA-80-5611	14	192	-0.171611534	0.21315926	0.261648574	0.470486944	0.304976032	0.142616893	0.229975701	0.308358572	0.053894585	0.108515702	0.333690869	0.155925735	0.146060839	-0.02051084	0.064863152	0.277592922	0.264351405	0.326520427	-0.161633688	0.378227729	0.136726573	0.089806752	0.476145976	0.334954467	0.284004854	0.065612463	-0.170378189	0.334515877	2.499268604	4.084370077	9.539407237	9.18001084	170.9371644	3.098892464	6.812522484	64.7272817	2.636890134	12.52577781	1511.026767	15.00515175	20.28959572	11.18737067	379.0169857	1.61100531	3.025463276	2.915862663	160.5508826
TCGA-83-5908	15	215	-0.063254178	0.408127259	0.462391282	0.519630398	0.288931143	0.120115409	0.348796345	0.286559017	0.102114724	0.087059929	0.290081968	0.183902089	0.193084892	-0.01505633	0.129821	0.275091558	0.254670232	0.311538543	-0.071201085	0.35590558	0.040339836	0.072618963	0.434793174	0.34285453	0.331842769	0.146076957	-0.168900751	0.344213457	40.0467819	30.34643816	116.2095254	31.06426138	213.8916507	5.913667791	24.04396582	155.193714	5.671314899	28.70610267	1036.298388	48.01913164	23.87677339	59.28322765	482.3880267	8.721348322	13.86551581	12.20455682	263.0088296
TCGA-85-6175	23	34	-0.10058052	0.150095746	0.275269577	0.52335676	0.380730128	0.150260654	0.255415711	0.321715763	0.045870153	0.10819618	0.367542991	0.216506726	0.169334706	-0.033514879	0.094236108	0.276476175	0.285059286	0.356765428	-0.038104507	0.350743681	0.133460829	0.141700354	0.445045762	0.321637635	0.351388104	0.11868183	-0.153707326	0.371969081	2.647727406	4.082043346	9.684545739	9.085518415	4.626252875	3.603076547	7.897582469	20.0200483	4.323033918	14.75729399	1023.419447	8.163348801	17.07982948	9.736829222	285.2005191	2.389504788	3.431052707	4.995537036	23.9549985
TCGA-85-6560	25	396	-0.129318852	0.212506661	0.266133077	0.450709761	0.286094723	0.143937462	0.164078889	0.24520222	0.067962788	0.047311871	0.302006117	0.156382049	0.122421961	-0.144448518	0.092897429	0.218008978	0.26163366	0.256452583	-0.046832153	0.27131163	0.065489117	0.058981186	0.40109128	0.29270076	0.247003367	0.093036795	-0.26117909	0.322316264	1.826648578	7.344997983	9.786416575	7.125012181	5.874994863	1.942647916	6.678803882	129.0059462	2.268018792	10.51282321	783.7952375	8.182459278	13.06366826	13.15392861	204.5053731	2.837169323	2.44115893	3.809176672	44.21079576
TCGA-85-6561	12	1129	0.071442544	0.270954881	0.35098241	0.516479421	0.368399092	0.165703001	0.261600075	0.307416543	0.113364346	0.118698759	0.325126728	0.184008832	0.176723902	0.005564735	0.138416248	0.261614693	0.279321158	0.302887811	-0.078237921	0.34274488	0.103752527	0.106109688	0.448238436	0.314847153	0.275428778	0.127240073	-0.080209677	0.355039061	7.802394641	10.71767167	14.69235504	14.28296173	5.028335948	2.655377667	14.11654926	43.30691443	8.342958968	18.20553749	842.4382899	45.72422188	20.84894141	15.24588968	276.1717496	4.208484839	3.39784192	6.350109784	25.86821269
TCGA-85-6798	19	250	-0.239821246	0.084097704	0.123763486	0.442391674	0.284575551	0.158225898	0.070026294	0.278581858	-0.157528234	0.010128515	0.097758978	0.115261874	0.053111379	-0.076289593	0.144591406	0.141251606	0.291084187	0.241068135	-0.139357743	0.307262709	-0.016649562	-0.040967639	0.1901672	0.280203688	0.212238548	0.057184371	-0.289327453	0.291983048	3.707061167	3.941008635	0.946346462	1.374967766	0.310310551	0.301253991	1.189920868	5.112715552	0.137360292	1.669757928	130.9486042	1.518620183	3.041297749	2.200024818	87.71204936	0.286091349	0.2768435	0.417866562	2.101824511
TCGA-85-7696	9	190	-0.220085923	0.154870016	0.169945328	0.458787905	0.305481638	0.137361189	0.13093535	0.240702593	-0.080731773	0.057194698	0.057659076	0.122281104	0.067581161	-0.091660343	0.037072585	0.218273832	0.319101522	0.267991318	-0.164574294	0.352941625	-0.005261707	-0.071503182	0.27404103	0.272996237	0.227861679	0.032363086	-0.24630028	0.323661929	1.250877136	4.162992042	3.691962185	3.608599068	2.520446649	1.82282116	3.322368883	11.69374154	1.657108662	5.488881818	387.7817191	35.78254546	6.2373073	3.820780193	228.5728354	0.779568536	0.906389792	1.861293231	11.71086269
TCGA-85-7697	12	251	-0.000542521	0.210899775	0.230760859	0.481949733	0.292148405	0.115056411	0.152071142	0.24924556	0.015841079	0.088734619	0.099791778	0.121174304	0.098046413	-0.030358991	0.078014512	0.205297865	0.277446822	0.300205055	-0.133182282	0.350539547	-0.018631144	-0.040937857	0.273344591	0.290360913	0.229201059	0.048794668	-0.136258178	0.332106805	0.923015732	3.819352606	6.421313636	8.391413404	4.191614862	1.993550809	7.151041076	18.9924139	0.9964508	8.243721427	275.3906592	36.16033311	12.23950479	5.402401657	302.6313187	1.938201684	1.813411798	3.592494856	18.92852964
TCGA-85-7698	8	122	-0.054597559	0.245920918	0.296264611	0.487223635	0.340800603	0.179145297	0.2224497	0.257158386	0.022587536	0.100989534	0.204686157	0.130988134	0.12838744	-0.093425664	0.12810147	0.192116599	0.290689877	0.274418453	-0.114382972	0.333071106	0.036892347	-0.002991264	0.324616923	0.273792349	0.234990836	0.078361269	-0.280666039	0.340099949	18.45000381	4.923524049	7.726224002	10.87389099	3.989157728	1.964503825	9.380882892	33.90046854	2.768030475	12.63311251	505.6880761	19.19684557	13.24826967	9.141940929	205.1616003	2.080817259	3.752913444	3.948565285	32.30428862
TCGA-85-7699	14	167	-0.045379277	0.337744864	0.386360478	0.483440307	0.289154212	0.136927696	0.22647481	0.298121599	0.056854924	0.079724056	0.282278299	0.188302217	0.184546736	-0.082606473	0.205743369	0.23718048	0.26719861	0.295905005	-0.158461485	0.301057078	0.095448929	0.052444427	0.426739165	0.291160644	0.290979893	0.113863495	-0.27908891	0.360314162	4.0819968	9.953296256	26.51390334	24.49910577	8.237649498	2.75158081	18.96793003	73.5627919	10.02739899	28.99278377	1055.575406	58.97366996	30.26435779	40.60882987	224.8473628	6.100342244	6.521069466	5.127877821	87.29992348
TCGA-85-7710	8	184	-0.185335739	0.226399394	0.248024416	0.477458178	0.322683837	0.090205497	0.191265811	0.349673249	-0.069323038	0.043771358	0.179079624	0.070298495	0.083854409	-0.017515262	0.104693866	0.216265402	0.278351209	0.284248504	-0.158740753	0.330415127	0.012059943	0.028741841	0.302240464	0.262136599	0.233326862	0.047423429	-0.162248644	0.314261937	1.640269056	5.17968712	10.8101271	5.417404477	13.65402986	8.236026655	4.891411665	26.0423158	0.660286652	7.100342762	1089.279366	5.538334579	6.718354944	8.869732991	301.952075	2.138264282	2.084548991	1.541575219	102.3114674
TCGA-85-7844	20	158	-0.118089633	0.211667043	0.201999839	0.462524759	0.287461428	0.155681359	0.153233215	0.262906168	-0.026357775	0.078689415	0.210443236	0.11468819	0.120835767	-0.027197949	0.095250121	0.215146444	0.268821051	0.277939902	-0.096239746	0.350585861	0.042817722	0.071173625	0.306220987	0.292599543	0.26609792	0.078829782	-0.270153552	0.344569961	5.739838013	5.229685675	14.67151818	4.836084408	2.288483168	1.496758822	4.256761084	21.09877275	0.902654442	5.549209246	369.662576	6.247530455	7.243154755	6.72384613	155.8149412	1.328021997	0.971865574	2.621475556	9.435476013
TCGA-85-7950	26	248	-0.102824244	0.301200934	0.357664162	0.452215505	0.268691575	0.200315623	0.210282824	0.247594868	0.040416149	0.092776309	0.21886207	0.094739136	0.188594133	0.082761517	0.154853591	0.249347392	0.226876273	0.260735772	-0.13505508	0.302377071	0.052094334	0.055487037	0.335324197	0.283803666	0.242602944	0.11036938	-0.270376496	0.313158497	6.859820367	11.99759554	13.05995739	10.9572779	20.07095488	13.1201298	12.70664143	82.15264656	5.819389731	18.22867584	611.6584286	2813.003124	46.71390743	18.64604717	182.8698173	2.285754107	7.5372411	2.572603876	529.62785
TCGA-85-8048	9	115	0.079443919	0.343403659	0.397705427	0.505141501	0.318587386	0.158527798	0.275531917	0.299674914	0.139561315	0.023460968	0.315123233	0.192414834	0.195763204	-0.00291473	0.105185898	0.255003218	0.29148881	0.332199928	-0.009000548	0.351965819	0.116141655	0.170785438	0.481045186	0.330154356	0.290786864	0.12985215	-0.198204605	0.35170295	3.481603238	16.03206731	26.41638802	25.22121108	26.42119383	6.500652771	23.83868306	120.7944347	8.568982467	28.36839099	1470.41843	45.81989176	58.82911545	27.67030537	402.9234322	4.949372431	7.024511357	6.100026059	71.86593201
TCGA-85-8049	28	196	0.10714321	0.256219136	0.357978318	0.517420101	0.361535567	0.154198117	0.275288387	0.306025919	0.125247689	0.078394209	0.307220535	0.1953583	0.196947197	-0.023724548	0.105494715	0.261772262	0.261057839	0.31487691	-0.011850798	0.367922342	0.097237248	0.133762143	0.476042067	0.334154975	0.283312705	0.118489497	-0.091533314	0.380327219	3.653394098	14.13456164	14.39307708	17.14627333	6.712883035	5.038983723	15.40240569	54.94326362	4.061247702	17.17828236	879.5632092	55.9942912	23.38558774	16.76543642	279.5969757	4.641590439	4.059894772	8.815643296	26.87463518
TCGA-85-8052	22	115	-0.147952127	0.137681526	0.172862835	0.449923692	0.297605856	0.127388622	0.110492842	0.263870433	-0.076222449	0.062189753	0.181119643	0.097003183	0.068785067	-0.055290615	0.056111707	0.23055297	0.288810048	0.309878111	-0.162745279	0.357672284	0.055435313	0.006739397	0.272230261	0.295189695	0.219152275	0.048751901	-0.250240233	0.336007439	3.824442628	1.930933471	2.159469434	3.833757603	0.877817509	1.199524003	3.113211537	11.86570537	0.82684012	4.916517295	321.3622118	6.233783955	6.705363037	4.165151833	146.4790832	0.600536435	1.132756534	1.571074519	3.36818724
TCGA-85-8070	8	221	-0.276512418	0.113638209	0.15193731	0.418819458	0.252715507	0.1248179	-0.018027462	0.180080037	-0.150830072	0.030829586	-0.028922742	0.032828375	-0.00844094	-0.056204442	-0.01905424	0.124510945	0.318053153	0.226318402	-0.102972392	0.365038968	-0.161032239	-0.139777925	0.008573681	0.290057617	0.144328205	0.003215619	-0.272560103	0.2930873	22.94864561	0.899788381	1.938309235	1.505316582	1.370415506	0.178297807	1.133083724	5.448829615	0.329181179	1.376095657	34.36721102	1.210935329	1.993678938	2.373542308	112.345192	0.258112816	2.626251449	0.594783079	3.722553074
TCGA-85-8071	11	331	-0.222025923	0.141396356	0.275535971	0.43240647	0.286924696	0.100194227	0.094418094	0.231949782	-0.158214198	0.013181641	-0.010799017	0.067867584	0.057202366	-0.147824206	0.090804658	0.175002368	0.325690527	0.259618572	-0.158140565	0.35325667	-0.056798862	-0.0440035	0.139792008	0.284603651	0.194863661	0.054937437	-0.166146582	0.315475433	3.652266779	10.36505735	29.81775288	5.217158444	2.44798105	0.546452914	9.949511135	42.99162638	0.522082355	4.30879839	51.25717313	3.187727345	4.880828521	8.690285974	162.4364732	1.314315092	2.134069563	0.444491947	10.06101031
TCGA-85-8072	19	167	-0.114965757	0.169316493	0.236898843	0.470983885	0.283890669	0.103733907	0.176912218	0.277880257	-0.02019397	0.024960517	0.158742864	0.08836718	0.058523217	-0.061563585	0.032718363	0.236021981	0.274584622	0.330773427	-0.192208041	0.372427801	0.021944144	0.003215756	0.288075146	0.319937761	0.232412415	0.07050195	-0.279114849	0.339177452	13.60276304	5.006163673	8.123620507	7.47618543	3.335761446	3.36367894	5.754025382	23.0094639	1.616002388	7.763236012	614.7074241	8.244322457	9.617629432	8.581447977	310.3819122	1.640816965	1.639666036	1.954497386	13.29508938
TCGA-85-8276	24	239	0.037109791	0.231500006	0.34853303	0.508193916	0.311163155	0.175216696	0.209347385	0.299824583	0.068956109	0.075484371	0.276095575	0.196229227	0.152280854	-0.049451091	0.068606628	0.252865104	0.254427656	0.280820249	-0.104416223	0.292518924	0.082438065	0.026005387	0.416270349	0.300567616	0.26394633	0.096386732	-0.2712164	0.35388074	2.194322221	9.693725823	18.31759973	14.09659784	10.25850311	2.107280152	14.09581123	55.99145004	5.4385492	17.38906334	784.2693715	27.68185443	20.28574922	17.27334467	291.0996627	4.364832349	4.842420129	4.059988029	52.99634395
TCGA-85-8277	18	207	-0.13967383	0.239365219	0.2938761	0.438797955	0.272840949	0.124668667	0.127255208	0.228293707	-0.091655855	0.072345125	0.107689872	0.048460635	0.093107472	-0.073906838	0.105195781	0.231826341	0.273145363	0.309225846	-0.16631753	0.320612588	-0.003378611	-0.046839159	0.274937833	0.277113192	0.202262217	0.065232147	-0.262247263	0.301117698	24.01041511	8.029314161	15.11047816	6.375753464	5.372533663	1.114618701	6.569502302	35.50381194	1.720862098	5.33493268	231.3701159	5.373589167	8.05706867	12.91418165	428.7806793	1.450213623	2.38702043	1.443456163	22.97409434
TCGA-85-8287	20	240	0.127653019	0.317962035	0.35461356	0.519194179	0.30430736	0.170116928	0.223767794	0.268819847	0.143486324	0.032374034	0.256659651	0.158823698	0.163031418	-0.050627626	0.128002118	0.228632301	0.271746975	0.274831932	-0.023408645	0.327622651	0.08636512	0.116806939	0.412024114	0.306880353	0.285491143	0.110172076	-0.224579667	0.371418989	1.777254116	7.513716728	14.11811419	17.72115049	11.31873917	2.726156207	18.65794154	52.02662969	9.817285083	17.63516886	656.6912212	48.20221494	22.10447391	15.48943645	330.1411705	2.930983615	4.497049527	7.299594515	47.65782652
TCGA-85-8288	12	213	-0.15193606	0.256485972	0.260729717	0.47642214	0.32134945	0.126931955	0.177515987	0.234442963	-0.044583794	0.120497122	0.15809278	0.088614323	0.13016926	-0.013532566	0.117876289	0.226192651	0.296700333	0.30287744	-0.100628656	0.314593742	-0.022034339	-0.024246432	0.286965466	0.302602331	0.285995849	0.118800418	-0.301082625	0.305662761	1.30026941	3.798832106	4.470383697	6.01861079	5.408923845	1.88719147	6.526292265	77.13578157	1.346207535	7.941961159	428.473382	172.0268673	48.15347994	7.254075626	245.4684076	1.10624821	1.949069513	1.715120897	47.4632857
TCGA-85-8350	21	266	-0.131912142	0.123622207	0.219308749	0.495154943	0.308565069	0.110665978	0.146681361	0.248784119	-0.063044298	0.084966254	0.178470144	0.134075727	0.101550066	-0.0295038	0.092829166	0.230339066	0.279466593	0.356668266	-0.052900463	0.338067674	0.041976352	0.011854245	0.313040708	0.299557267	0.28588399	0.067527079	-0.267505861	0.366833636	0.817461435	4.126664041	6.656732941	7.549859112	2.333312187	2.794918669	5.821682107	24.9790696	2.477376758	8.278805388	638.6494101	32.77957518	10.71170662	8.069699517	298.7561882	1.09963637	2.100362301	2.760056879	13.42833334
TCGA-85-8351	15	125	-0.218123006	0.164596045	0.183488401	0.459618308	0.335577978	0.119896983	0.132047498	0.277783192	-0.079629084	0.054551782	0.212557735	0.096922516	0.076837011	-0.01719309	0.102871891	0.214216279	0.26057714	0.273714692	-0.0681373	0.350268448	0.006448938	0.046655858	0.272195642	0.307437444	0.240795552	0.075242927	-0.200938801	0.300171223	2.162856225	4.053404702	7.847415832	1.944466456	5.842170219	1.85082924	2.422489872	19.9350729	0.267576557	2.364442877	332.5972425	0.8219892	3.576897492	5.503921002	166.4000597	0.518292029	0.817920945	1.695175034	10.46665749
TCGA-85-8352	17	251	-0.33163757	0.120124313	0.166028779	0.398837773	0.164680318	0.086930583	-0.023657339	0.204323917	-0.198836344	-0.009235297	0.063967464	-0.019630992	-0.023078566	-0.053213662	0.061097686	0.131145362	0.260827114	0.298806617	-0.148005607	0.281702519	-0.116084386	-0.141914342	0.098008881	0.300304339	0.146179585	0.008685675	-0.396735698	0.293724535	0.46848276	1.553097855	1.717334411	1.931952395	13.78598282	0.223084337	1.45223807	14.80207502	0.4682883	1.828823066	54.75239282	1.994657525	2.217233317	4.879832181	94.89076512	0.321289056	1.726515648	0.32787524	12.50361617
TCGA-85-8353	14	159	0.007712698	0.261073847	0.278250931	0.482046838	0.31651572	0.203575809	0.205097568	0.262645126	0.046214722	0.093631264	0.228749431	0.16319451	0.162099213	-0.02790315	0.144788909	0.236207571	0.267161782	0.385216183	-0.05280477	0.348305659	0.043855236	0.112578626	0.356532479	0.301624217	0.303920681	0.107004726	-0.238307608	0.336322731	2.638848374	5.89563247	8.605346059	8.678467782	5.737017321	2.273281331	7.350101764	26.78952054	3.279116861	8.111067108	489.9453982	14.9471488	12.45876107	10.59666581	239.3498885	1.690668181	1.824480473	4.599058349	21.34351112
TCGA-85-8354	14	184	-0.206459208	0.189190204	0.189309561	0.402100766	0.25483732	0.103058338	0.140005655	0.260463877	-0.156258737	0.015518812	0.085377394	0.055699191	0.022870415	-0.084493163	0.133432282	0.178324517	0.283531038	0.312680346	-0.142996402	0.308084946	-0.060953442	-0.010627714	0.194277202	0.280874652	0.146815236	0.048735067	-0.280492884	0.285604614	0.790874985	2.811841142	4.711840732	2.484229888	1.875780946	0.641220613	2.473832711	13.73719979	0.556589778	2.815801467	158.804697	2.207749274	3.823684907	3.834234261	93.1198565	0.689607734	1.026466919	0.608241628	2.838894271
TCGA-85-8355	9	197	0.245748361	0.322032197	0.414030812	0.525894651	0.362576291	0.206111223	0.298578701	0.328417732	0.271955811	0.075846117	0.372382717	0.222346428	0.191430531	-0.070166345	0.108715454	0.270891199	0.271885072	0.319545473	-0.011498774	0.391195361	0.136843247	0.142777457	0.519696461	0.346506857	0.281817543	0.13163719	-0.216946043	0.394278679	25.65564333	13.95366238	14.06257239	29.13551126	11.3501328	7.575820073	31.52523932	66.99684616	8.350035391	28.51011768	1652.328693	42.32319532	40.80066726	17.71412137	484.2504335	5.222873674	5.548290771	9.916517756	31.28004269
TCGA-85-8481	13	269	-0.159669698	0.233609917	0.223302074	0.503948737	0.379644763	0.124094844	0.180026143	0.289062106	-0.005140656	0.035661993	0.302305044	0.11878667	0.140235077	0.000889051	0.062764037	0.228369685	0.292455891	0.332145335	-0.137289005	0.29811831	0.084240673	0.122086948	0.358969809	0.316003574	0.269626896	0.12788592	-0.136430734	0.368890384	2.622120865	3.949309112	4.053045883	2.679830737	1.829221391	0.644444629	3.250149813	111.0515315	1.067605898	3.200423876	252.8847315	4.599105074	12.13702032	5.641620474	235.0326206	0.50357747	2.097112372	2.369065914	73.77972736
TCGA-85-8580	11	243	-0.010835739	0.254117296	0.18728113	0.44269112	0.245159481	0.10094075	0.109602204	0.244471317	0.00105945	0.032585563	0.059794757	0.133617321	0.072264314	-0.073321362	0.099474722	0.221073975	0.264771893	0.28861678	-0.128619766	0.30419929	-0.012369983	0.029100982	0.266714158	0.276173861	0.176284709	0.022800387	-0.194311925	0.320637181	2.462164487	1.833073054	2.643994891	6.479299869	2.435828587	2.245120696	7.228891144	11.16133798	2.38088783	6.253344372	372.3177626	40.85333689	11.06380865	3.556914604	131.5781241	0.787584748	1.349079641	2.332448393	5.702721776
TCGA-85-8582	25	298	0.005108416	0.18524738	0.188119304	0.496500895	0.319659539	0.182141477	0.180348332	0.265156193	0.032010369	0.078817325	0.207180707	0.148626154	0.142290038	-0.064788336	0.144256423	0.217525068	0.279921333	0.342129924	-0.104602275	0.31010195	0.048632637	0.044777206	0.35332117	0.303275572	0.268132215	0.11778403	-0.16843587	0.36792943	2.133986234	3.107158565	3.692320149	4.572576466	4.613186698	1.709215164	4.281145223	18.6284181	1.688898156	4.850570686	239.1570805	30.83836651	8.019019323	3.588286512	219.4013968	0.818381404	1.708759718	3.811381409	40.33217405
TCGA-85-8664	25	193	-0.297449636	0.153585014	0.148817341	0.422081895	0.189439279	0.087344807	0.002896311	0.164450359	-0.209791862	0.055796616	0.01703291	0.020638632	0.052235096	0.027227312	0.114732216	0.174342214	0.275105679	0.328608135	-0.21418845	0.289648805	-0.049014141	-0.070304167	0.173102508	0.291131473	0.223877972	0.0745546	-0.3275764	0.286300558	0.199302142	1.175721838	3.968505433	2.521514154	49.09079508	0.605847653	1.791258754	80.30600645	0.59391474	2.275613415	91.7521318	40.09752034	3.394908187	2.0918317	68.29656759	0.518934104	0.818614127	0.461637288	6.207798481
TCGA-85-8666	26	210	-0.165903532	0.298063548	0.197269855	0.509818938	0.380978068	0.172656197	0.159694925	0.311649205	-0.039864231	0.075030113	0.296967073	0.141634703	0.13164526	-0.062627467	0.153369812	0.245727567	0.284877514	0.332895065	-0.104459291	0.387589913	0.095889382	0.094044072	0.392118069	0.326626581	0.221099804	0.127308266	-0.059962393	0.366794243	2.251742477	8.736285774	3.152581146	3.604267512	3.279820699	1.084275247	5.141348347	39.7021639	1.503641676	6.929698916	219.1718367	26.4793317	8.797704711	4.354046118	141.8778625	0.74778656	2.159807992	2.097252972	38.93971119
TCGA-85-A4CL	10	683	-0.074922799	0.266028126	0.419018348	0.49279536	0.265809312	0.154387691	0.188022793	0.242968731	-0.020646411	0.007136045	0.132555134	0.104177369	0.142770783	-0.044363291	0.042724112	0.256051869	0.296895782	0.339250467	-0.106503651	0.325468631	0.036264431	-0.081704894	0.391309004	0.330536911	0.236016836	0.072905764	-0.163571234	0.306414646	1.849108454	14.05343969	33.96696206	20.16914881	8.374708073	1.382779619	12.41984512	106.4827669	4.561829636	16.61028967	474.9988009	57.7211409	21.51321559	49.9445559	152.1902416	4.352358678	12.48149935	1.464044954	34.38808616
TCGA-85-A4CN	15	160	-0.172150933	0.19768776	0.26332765	0.438434658	0.321637835	0.127086828	0.159732635	0.245146805	-0.084660619	0.071497954	0.108846115	0.113411088	0.091826992	-0.031668365	0.109629058	0.180161983	0.252602848	0.283489377	-0.177862089	0.316860684	0.010517522	0.001131522	0.273498975	0.290794969	0.244063558	0.108892815	-0.283340097	0.321565173	5.070054186	3.761924183	7.347608729	6.898329915	1.67861653	0.735860041	5.821173325	19.77947065	4.336995396	6.154725695	249.3951732	8.490244478	7.981661391	10.70947275	140.1443643	0.871419767	2.664985943	2.292125744	17.30199104
TCGA-85-A4JB	22	426	-0.251399879	0.166926541	0.193033577	0.47025035	0.265566834	0.07704507	0.048661186	0.203957225	-0.175644348	0.008880981	0.024660077	0.044816739	0.048211108	-0.048401157	0.11176931	0.177292524	0.26130025	0.270827026	-0.149574553	0.289572666	-0.063224536	-0.003140362	0.221194235	0.245450432	0.200900724	0.051712994	-0.11997508	0.367081486	1.911924508	2.339749736	8.834386789	3.061500713	9.211417463	0.369476489	3.230921639	12.80554911	1.142670266	3.453042347	74.82944329	57.69909332	5.723146225	4.913765316	115.8538839	0.615299347	1.847026314	1.99036422	437.4474797
TCGA-85-A4JC	22	221	-0.152625862	0.214721614	0.243193048	0.467322291	0.298117763	0.111418523	0.16730219	0.241660217	-0.069966952	0.029606515	0.169760461	0.11975171	0.130093886	0.036120127	0.05887938	0.237362927	0.262717718	0.370833781	-0.168456578	0.371435014	0.070773153	-0.019435698	0.34215599	0.29411738	0.242134899	0.068849077	0.01583003	0.387602545	0.557628201	2.12645515	4.77527978	6.444728323	1.540632313	0.813011974	5.784688514	32.65938723	2.785493323	6.372115191	264.398679	9.986773566	12.60999219	4.593723232	182.418937	1.098154585	0.800694778	1.25412726	16.55719518
TCGA-85-A4PA	0	7	0.567971665	0.43419957	0.478696316	0.528746029	0.219120755	0.226495469	0.35901725	0.261510878	0.576582397	0.210985473	0.294802208	0.261789661	0.220383876	-0.08938635	0.099988382	0.315118715	0.23079106	0.320675133	0.092685191	0.310345623	0.101697988	0.176582763	0.488367184	0.42459576	0.274448116	0.13419808	-0.282222708	0.362784616	3.82517379	12.02562344	13.99808201	96.76688166	8.980683196	34.69464594	96.80530131	59.62596532	13.95315284	70.21578824	2029.438908	200.3627172	115.6444863	32.89492937	614.8749844	2.800022262	4.719791042	29.08398495	6.735895911
TCGA-85-A4QQ	12	277	-0.247910408	0.176007252	0.169680931	0.446124916	0.295516512	0.111987141	0.106050996	0.2663234	-0.107053093	0.099407681	0.069392461	0.074985615	0.062542659	-0.033786243	0.038846471	0.209387788	0.283617222	0.331639201	-0.146357397	0.316385983	-0.051771289	-0.113714765	0.205133244	0.30180225	0.158125778	0.04826997	-0.163165572	0.319137975	1.051392424	1.669251011	1.976412483	2.401453664	1.871781798	0.797038263	2.139955288	10.36388624	0.079575303	2.870073246	149.6410017	4.452546818	3.485455927	3.588609072	175.0384979	0.516155159	0.67162121	0.475761505	4.598489711
TCGA-85-A4QR	23	212	-0.2761771	0.119440042	0.10706722	0.349272082	0.265464251	0.075865703	-0.017829292	0.182974039	-0.201324458	0.036492575	-0.070275911	0.022134462	0.002974855	-0.031243425	0.026376444	0.166497133	0.294199281	0.274179748	-0.121123962	0.328754378	-0.087025221	-0.141393082	0.081286861	0.262475355	0.132866899	-0.025064637	-0.266625788	0.284721175	1.57982523	0.193134948	0.285616549	0.343569961	1.898811403	0.180427639	0.935233515	1.646545406	0.027106284	2.636041721	21.81039376	1.977660084	0.647604481	0.659972786	126.6907168	0.13549546	2.910466285	0.150910872	0.579004978
TCGA-85-A50M	21	71	-0.143741983	0.192036473	0.126744646	0.502769443	0.338269612	0.062966577	0.148331317	0.264321665	-0.073002586	0.013575477	0.166382905	0.116645914	0.144193908	-0.06126282	0.133755301	0.222365678	0.210497312	0.270563668	-0.10606806	0.324014522	-0.011414481	0.083803938	0.255234761	0.310408008	0.282543633	0.096824215	-0.092631133	0.295587718	5.959853982	2.449057666	2.962936166	1.812617092	1.66518648	1.425184738	2.627842194	8.634338639	1.325637591	2.693264353	165.9679434	14.53081042	5.758402026	3.338905377	100.7141058	0.682723024	0.513873853	1.568607784	2.268524996
TCGA-85-A50Z	8	397	-0.173320307	0.205164426	0.317687854	0.454208588	0.323066368	0.095107362	0.137905887	0.227699414	-0.088319954	-0.007733018	0.086852953	0.09126127	0.088141195	0.015013517	0.111609058	0.25718275	0.327337428	0.299186668	-0.185513523	0.401979164	0.015232644	-0.008036236	0.284660965	0.347271074	0.213009032	0.054361451	0.07712883	0.313496683	2.091597207	10.51380059	47.3514805	4.846707599	53.97545673	1.61302631	3.546621352	26.6580956	2.166573875	3.056446951	297.1108149	3.064024831	7.380363028	13.3953749	144.5600981	0.803381145	2.386973574	1.779146312	6.269761161
TCGA-85-A510	23	128	-0.107987765	0.307621928	0.374047054	0.414011176	0.243708229	0.132016125	0.145231193	0.236939651	-0.004302859	-0.032603791	0.122234781	0.119612829	0.056733558	-0.072778222	0.098216281	0.26310227	0.272173508	0.315350004	0.029204488	0.322568003	0.040455149	0.059541033	0.345167281	0.282500978	0.260816007	0.023897107	-0.347960716	0.288714166	1.385829378	6.112183776	18.01143543	14.29885526	6.623692967	2.02911932	11.44139527	64.39604712	5.883535423	13.87860484	641.6383652	53.39539962	15.7430749	23.57900701	162.5911108	2.102820653	5.451688241	5.944441749	24.53710087
TCGA-85-A511	19	166	-0.050732411	0.271374607	0.258083254	0.488708178	0.344906494	0.15644287	0.192563228	0.287762649	0.011061561	0.030594394	0.193801104	0.129147801	0.14187342	-0.01422574	0.114795772	0.245880438	0.284718985	0.297853187	-0.176992268	0.325465221	0.054959139	0.003938308	0.3746736	0.279513707	0.271517861	0.111723336	-0.162507493	0.326349194	3.467145281	5.828947336	8.921810264	8.608395227	11.62775789	1.097384184	7.953602739	58.72494815	2.862718556	12.16531513	209.9528541	24.86088809	16.88063148	7.718149689	238.3644463	1.713144479	3.756161456	3.411010458	67.62659446
TCGA-85-A512	11	149	-0.250122641	0.22046817	0.14262394	0.451650957	0.267251032	0.115300907	0.09679215	0.232751003	-0.137395899	0.066008195	0.111110932	0.102661498	0.066506312	-0.017703831	0.099127795	0.155735788	0.281163979	0.261222943	-0.128149531	0.319341028	0.004195927	-0.009226192	0.246337276	0.263531551	0.203259403	0.070791536	-0.224424377	0.316944302	1.856581306	0.752450277	2.08139173	2.398624939	1.648433315	0.722351395	1.833591511	11.65332604	0.453595112	2.421747693	215.4021219	3.290944451	5.643219412	2.358663284	92.45328288	0.493702363	0.721645998	0.994403125	14.72890119
TCGA-85-A513	4	22	0.171197151	0.247236148	0.410928752	0.527691858	0.300509566	0.137287219	0.321541411	0.275519925	0.163702616	-0.002587611	0.268542697	0.216586433	0.173656202	-0.03910841	0.066722973	0.266154935	0.26801546	0.321294866	0.005038793	0.37646627	0.177861731	0.18187736	0.50365712	0.349871413	0.303394772	0.098828306	-0.212048638	0.364887517	3.120527059	11.72172493	17.96357514	20.71356257	8.576817032	12.24761274	18.58939253	71.22864126	6.028738228	22.80335485	1526.75674	69.81802211	33.59361344	21.8270317	398.8596903	4.034683669	7.301265692	7.041645876	53.99551564
TCGA-85-A53L	14	182	-0.137288711	0.212292509	0.229309348	0.450123848	0.257556013	0.1183973	0.104035689	0.248794538	-0.061439871	0.057534674	0.088094113	0.048212226	0.100197558	-0.053846429	0.106155447	0.18948947	0.289890743	0.329732003	-0.131984722	0.321327482	-0.002254605	-0.030164603	0.218778023	0.300876307	0.180360205	0.075308464	-0.236430899	0.289485191	1.2947369	2.204907228	2.758878115	2.636876805	33.08360846	0.681714801	2.112059422	37.74049039	1.261057975	1.698833919	100.094139	80.10523931	6.972797199	4.898958206	134.4647386	0.298264361	1.669063777	1.267926466	15.12346278
TCGA-85-A5B5	26	347	-0.139789281	0.09882002	0.16127015	0.431139107	0.226361567	0.119021113	0.081811585	0.246585563	-0.099580665	0.056552348	-0.02466391	0.084827707	0.013610862	-0.067965709	0.030889248	0.205618722	0.287687385	0.286640712	-0.174742442	0.284991357	-0.01641618	-0.126641234	0.167250606	0.275138046	0.188935527	0.067743209	-0.313788094	0.353130414	9.239378575	0.859418694	3.804770246	3.348865092	9.553032194	0.773816899	2.464956251	9.739320663	0.871899424	3.211772382	143.6127132	13.79810426	4.583981544	3.194280047	112.1040188	0.418224588	1.832451639	0.563025384	12.27507135
TCGA-86-6562	17	52	-0.133704707	0.140011653	0.168314924	0.510666294	0.358298961	0.125015512	0.205173345	0.297993449	-0.013994672	0.029388963	0.258510562	0.143628408	0.127225384	-0.038975316	0.159439844	0.208660197	0.220036099	0.313257184	-0.068976854	0.352011006	0.075071683	0.179263712	0.330623161	0.327425104	0.276552618	0.067176098	-0.107366474	0.322387902	2.618082593	3.183233019	3.06654566	3.830642913	1.891553693	1.173481763	3.967051075	11.05327771	1.192098966	6.170146408	546.5066738	2.376313261	7.602520514	3.354972507	195.2803433	1.209967153	0.41403924	2.623801124	6.903940022
TCGA-86-6851	18	839	0.135917872	0.252157969	0.448152882	0.528160548	0.317503087	0.119282909	0.351837526	0.273490889	0.179477534	0.007861504	0.288931173	0.2134209	0.202945466	0.034721236	0.080696539	0.288581158	0.193902039	0.369667601	-0.134362531	0.354329371	0.091556497	0.114805339	0.525172017	0.326011956	0.320728271	0.116018716	-0.237429351	0.364669678	5.371147189	30.59936334	49.45487765	28.32481564	22.87913671	15.17615862	26.2435431	171.9755945	9.33980604	37.3405448	3403.463173	37.45598845	49.90869125	42.26655743	718.6401023	9.969542895	8.846799671	12.21170105	83.06735299
TCGA-86-7701	19	380	0.147792584	0.341646949	0.411920996	0.505241394	0.266473498	0.159565268	0.238411043	0.26685859	0.165525741	0.142942048	0.244123817	0.168162571	0.172010695	0.035910139	0.148782979	0.273871456	0.247021507	0.370563523	-0.121143378	0.327082152	0.048507457	0.069161608	0.41065085	0.359245866	0.327276011	0.069281222	-0.018212954	0.321032372	2.641836473	8.370965091	62.24224757	27.08121518	48.61930645	2.513223608	22.96529766	64.53394014	5.938487376	37.72489272	551.2660126	74.77107146	34.03075213	23.95289043	216.0749696	5.457875231	5.246186154	8.300132273	17.78575152
TCGA-86-7711	16	208	-0.113132733	0.258986175	0.206948376	0.462161637	0.381681191	0.126602152	0.198106807	0.322969674	0.03048131	0.038609545	0.305652782	0.157155484	0.155759017	0.030110074	0.106174638	0.305618261	0.239518037	0.265048684	-0.097755857	0.41958844	0.105531708	0.137888533	0.392928059	0.338051808	0.309948597	0.076366943	0.025318448	0.340148212	1.972790241	9.855870798	6.724782737	3.321239013	3.675003053	1.728259685	3.971726759	42.861967	0.750672105	5.899440502	567.6038566	11.23411788	13.20381015	13.28468164	143.0290413	1.198086474	2.465578534	2.428868914	22.36309178
TCGA-86-7713	14	151	-0.179862393	0.1206115	0.148314198	0.410972364	0.251995319	0.117511178	0.046634338	0.221774335	-0.085963671	0.004791668	0.105263377	0.062099554	0.077972431	-0.052789992	0.236177962	0.161518561	0.202687418	0.346743477	-0.097748312	0.333700844	-0.050963108	0.009395421	0.235934766	0.309311963	0.205742255	-0.023243426	-0.142277741	0.255128097	0.99891397	1.604625219	1.869519087	2.040753255	4.314405141	1.432181862	2.052479769	5.93941032	0.794443419	3.892630802	154.5355682	4.070426066	17.94089269	2.454532778	67.60865705	1.121853597	0.836687219	1.436701088	13.55458284
TCGA-86-7714	3	67	-0.165081863	0.039512585	0.150649687	0.485662654	0.285915542	0.151970218	0.203604598	0.211851224	-0.012003577	0.060279455	0.226748483	0.150159324	0.097911702	-0.008278665	0.125407768	0.286233799	0.233040251	0.319594417	-0.149449724	0.367246978	0.060821811	0.111324485	0.319283159	0.339687991	0.310506337	0.022844249	-0.06200217	0.330499431	1.187307483	1.188358666	2.087425369	4.017563574	3.277521442	6.368496494	4.101086234	5.217433863	0.270144511	10.30635901	1606.4137	1.333732333	10.54170438	1.043306768	238.765614	0.573904775	0.305326944	3.007992069	2.344238717
TCGA-86-7953	24	49	-0.068255586	0.311517934	0.276010943	0.473305258	0.329757395	0.11378068	0.275183929	0.270789686	0.030801927	0.087338181	0.297779441	0.150923888	0.134298085	0.069315855	0.14771475	0.296894467	0.27564574	0.328673507	-0.029100157	0.424377148	0.104021819	0.083919718	0.45481088	0.337893428	0.29554016	0.066947288	-0.195076244	0.343520994	1.403070123	3.349851312	9.863404826	10.81324115	79.49610687	6.412792601	9.733216898	29.2685846	0.953563085	18.29682535	846.3376723	8.348574748	19.0120095	7.429429262	161.8874466	2.716933737	1.415772835	5.696938937	14.66541103
TCGA-86-7954	27	186	-0.06790052	0.208490438	0.323972331	0.503387139	0.320010862	0.109614149	0.278915893	0.280637715	0.052336475	-0.069999761	0.333598541	0.209606304	0.143717781	-0.029242224	0.092891461	0.274211025	0.27801686	0.350707387	-0.109684344	0.374497127	0.149604284	0.085667719	0.488939025	0.348063383	0.313769961	0.065454726	-0.139465334	0.324426647	4.202298789	4.780568805	11.56272269	12.62094936	121.9997447	8.589220809	12.74651695	41.20885191	5.121902944	24.60356546	2300.388084	28.07896446	24.17773452	12.47060112	486.8690724	3.117750573	10.46171492	5.262214937	233.5478718
TCGA-86-7955	22	276	-0.211224946	0.09481833	0.177562441	0.402155933	0.202480946	0.095884407	0.023908418	0.21154594	-0.095688483	0.091054107	0.010409287	-0.051718195	0.021486882	0.027452253	0.080883825	0.159671635	0.210559215	0.283494691	-0.199461191	0.307529138	-0.11241108	-0.010092016	0.150971386	0.320837643	0.138574531	-0.013386702	-0.218834711	0.255086253	0.558070502	1.685808622	2.851078261	1.59408418	6.34902788	0.51818285	1.542107861	8.871411778	0.399067767	1.976054195	62.56464271	2.716543349	2.259740945	3.061103916	74.2414515	0.581819416	0.498567603	0.26814348	8.778580809
TCGA-86-8054	19	200	-0.25125581	0.187811719	0.142136615	0.415320485	0.236014382	0.175580681	0.087670547	0.264207359	-0.113595749	0.048746034	0.157567822	0.095001088	0.049521546	-0.073138762	0.17552305	0.159807037	0.23573936	0.284792962	-0.123036771	0.354491755	-0.006561276	0.066101526	0.250564963	0.278898089	0.245295881	0.006682434	-0.181758744	0.273394243	0.957960298	1.497535297	2.410565697	2.555084566	0.794940629	0.606907178	2.388565029	7.673869814	0.467493536	3.050707377	227.1679776	3.350241749	3.513661522	1.920718123	76.18641767	0.509631635	0.485453526	0.656884087	2.615991383
TCGA-86-8055	20	40	-0.115849858	0.171077783	0.195875693	0.531600095	0.39734885	0.125348368	0.232491267	0.311794949	0.022837844	0.045147298	0.361857225	0.160708555	0.161922365	-0.015976695	0.118169466	0.242296519	0.238974518	0.317154608	-0.172221581	0.374005611	0.087040914	0.11069971	0.400992147	0.336231829	0.311286522	0.111478573	-0.164284019	0.347379871	2.647977973	2.534781816	3.757905048	8.156647817	8.259962073	2.387511959	4.600236261	10.8943378	1.913611841	7.994918758	1115.758765	5.491770139	12.05973702	3.656434795	248.0107486	1.036657403	0.8765621	3.181480228	24.51540627
TCGA-86-8073	9	1337	-0.189333983	0.075054242	0.162902371	0.510291117	0.290169767	0.161297313	0.154412779	0.248943909	-0.031304993	0.041159298	0.289601235	0.145186228	0.117504283	-0.053342406	0.082175399	0.215340345	0.179067768	0.273548511	-0.134675531	0.390618541	0.05680649	0.116584879	0.320075863	0.318922074	0.260979217	0.050867796	-0.189894842	0.348197763	1.076914725	1.97728019	4.79163837	4.007277453	1.227611999	3.340443888	3.77902929	15.06798006	1.843352873	6.970665783	825.3301627	2.369868663	6.286824233	3.64067512	342.3251431	0.940374695	0.942838622	2.634643595	13.41049021
TCGA-86-8075	27	50	-0.111828568	0.17551895	0.15765082	0.499575176	0.391918308	0.118783812	0.210658157	0.309085486	0.021017319	0.02924131	0.350210773	0.16243149	0.158746051	-0.046254163	0.152157922	0.274232083	0.233682616	0.289249026	-0.031321077	0.385567852	0.073145873	0.139365572	0.389520977	0.33374846	0.317172616	0.115995559	-0.170827139	0.373158949	3.704252271	1.65398569	2.696448194	3.155113531	34.36993289	2.970270489	3.217094382	11.65852713	1.081780041	5.123017972	896.7399705	5.216435002	9.473572392	2.475665848	281.7337033	1.311891736	1.85103075	4.542129485	25.39019894
TCGA-86-8076	1	64	0.136929131	0.19796484	0.408949904	0.525343271	0.313941146	0.11046967	0.264864999	0.263702221	0.093079779	-0.006781384	0.270943488	0.159319286	0.166154654	-0.026671179	0.114499819	0.27361419	0.244040825	0.321088562	-0.049057714	0.372338869	0.104111855	0.113719552	0.441820357	0.361192906	0.311779541	0.060765233	-0.078073195	0.344614869	2.297983963	9.263292893	19.56430442	25.99688922	21.70360738	10.41894309	22.49622242	78.95684557	5.019674239	33.24017242	2709.598311	43.0513738	36.739408	20.8090623	393.7780997	4.937401401	3.94310629	4.588309906	17.5678501
TCGA-86-8278	8	92	-0.137998146	0.11855754	0.249948662	0.491718982	0.327047491	0.143912381	0.246057786	0.215226767	-0.025902468	0.006372077	0.233228682	0.138071378	0.118939696	0.004530684	0.071265579	0.272076978	0.24494757	0.356322538	-0.129991508	0.326172894	0.054598457	0.031621044	0.383624642	0.321929476	0.305648861	0.046180222	-0.088010338	0.340160384	2.899328998	2.945124913	5.417614668	6.291298676	30.50084758	4.186652657	5.993269196	16.17036429	0.652582345	9.472231501	1022.871553	1.90383157	10.58807332	3.685805388	286.4799354	1.010122199	6.697578635	2.733420347	17.10758541
TCGA-86-8279	28	458	-0.245831115	0.032093918	0.116297393	0.500729411	0.279449833	0.061026759	0.106273051	0.264031698	-0.104152611	-0.010144317	0.18848269	0.120336672	0.049361174	-0.060090722	0.093007335	0.234637985	0.241257988	0.362799573	-0.174779324	0.362222385	0.025444379	0.099347038	0.289062431	0.319548339	0.283096611	0.045381876	-0.166842005	0.307203055	0.634103264	0.92463628	1.094584891	1.824811531	32.77627709	2.888563678	1.390852014	5.715370237	0.307253622	4.449151656	752.5255709	1.020927379	5.672805174	1.798360848	182.0914062	0.343740208	0.410408797	0.647161596	6.4927856
TCGA-86-8280	23	43	0.007979071	0.148271888	0.345885412	0.520159427	0.316891337	0.111315343	0.265189366	0.305213053	0.076887142	-0.003187924	0.324365176	0.21546131	0.151883268	-0.006124238	0.075030665	0.28730566	0.227045513	0.29887419	-0.052055811	0.385374061	0.086996118	0.126291542	0.431790828	0.356573402	0.288729014	0.097788088	-0.162254403	0.35727135	3.232044922	21.07187409	11.46928777	17.47402493	14.99108288	7.510280736	16.52390962	37.75041044	5.77776549	22.70733359	2215.657991	22.67634252	25.88907672	9.394572234	687.7750847	2.9311422	4.449670041	6.01078453	46.5683624
TCGA-86-8358	21	953	-0.207351592	0.248541404	0.206849442	0.411616248	0.258279497	0.165313059	0.107996229	0.272246071	-0.088668597	0.050990358	0.196235497	0.077506091	0.029337031	-0.056399956	0.133792378	0.155794393	0.145311155	0.295270872	-0.166330074	0.296203144	-0.064726512	-0.082075172	0.225390314	0.269798525	0.275456005	0.036494039	-0.30933972	0.266641421	1.593522337	4.606277272	13.71489634	7.08377361	4.599005021	1.713195821	4.737473519	21.07476897	2.492904131	6.951939611	277.926236	5.082840096	7.228366884	8.742329645	146.3673428	1.893075213	3.162114849	2.151510115	17.22960538
TCGA-86-8585	21	532	0.006767361	0.282641489	0.38783913	0.520381618	0.266483327	0.156581535	0.214529971	0.291821366	0.108226361	0.021175926	0.252129179	0.137486983	0.143403624	-0.073454379	0.048415093	0.259827099	0.236358728	0.382726838	-0.11080747	0.341154749	0.082066499	0.079269538	0.491707649	0.355576603	0.239236436	0.083318115	-0.104801034	0.317129599	3.46934112	7.543648379	15.42541804	18.25712261	8.910819425	4.060906082	18.12932634	93.46563245	6.587734266	20.44186984	1208.12028	40.18219765	104.2795087	26.04121961	295.2068775	2.32763656	5.691038785	4.004893477	28.45238455
TCGA-86-8668	10	33	0.02081232	0.054886102	0.230793129	0.527120606	0.348896107	0.108115593	0.252171127	0.24299074	0.046626076	-0.010025649	0.259849435	0.195927673	0.134903572	0.014226618	0.054780101	0.256974808	0.183782031	0.315757192	-0.125265669	0.327445956	0.08435152	0.090565702	0.384671438	0.349554542	0.316020624	0.077385422	-0.173087423	0.365727481	1.978282336	3.045394645	5.729219896	8.123034745	4.952814849	8.58238112	7.660071754	21.8155962	2.675144281	12.62939816	1910.850598	11.54908238	15.4771139	5.660591807	355.843061	1.775708547	1.083827423	4.350732319	14.83731543
TCGA-86-8669	20	118	-0.083485066	0.15882476	0.286719083	0.472098538	0.267900293	0.086985901	0.149182344	0.219939965	0.01812169	-0.023803623	0.231238621	0.155906539	0.097819797	0.056171206	0.130673985	0.219261053	0.23431129	0.368206456	-0.099188411	0.409075821	0.062853702	0.048738063	0.354513713	0.344188848	0.252412757	0.029375592	-0.186101554	0.292063552	1.721885905	4.38488597	6.923175488	8.312069036	6.715240625	2.717792251	8.580731427	24.67774537	4.618054128	11.11159946	558.3972184	5.00484007	13.0492541	7.691335922	299.8810447	1.743822552	1.311623299	2.77502681	6.566251815
TCGA-86-8671	0	34	0.257059473	0.250803391	0.481796259	0.542555954	0.353538918	0.158785128	0.384227588	0.292720496	0.280394974	0.044332105	0.41244754	0.281446129	0.239475366	0.011911817	0.085585167	0.295127662	0.258725401	0.350146019	-0.118903434	0.362017909	0.163905119	0.141118069	0.555972641	0.407690136	0.360976466	0.14382214	-0.156694771	0.385213285	5.137142861	41.99568218	36.41523334	47.02045449	47.37036563	18.55688931	46.91328673	168.2313326	22.77435137	70.20184299	2940.529961	97.23780944	70.37359973	37.43915658	792.3707145	9.765428492	8.844676964	9.845060677	124.2971357
TCGA-86-8672	21	263	-0.053266158	0.238983676	0.37835372	0.520393928	0.288596526	0.124160776	0.278884126	0.292090308	0.041380829	0.01493705	0.304590489	0.177803781	0.150997948	-0.021772203	0.103120024	0.274964542	0.237009031	0.357091517	-0.169201957	0.350046721	0.048358063	0.057097364	0.454129954	0.328108312	0.288476292	0.101056865	-0.097278642	0.294902897	4.462034475	11.777511	21.50266086	19.05424125	4.494760121	5.108427251	16.34557956	111.2956413	2.971481644	20.98710345	1400.886153	44.41619209	24.94690021	28.62796663	436.8891593	2.273668883	6.279545842	2.079551137	52.75304609
TCGA-86-8673	30	437	-0.120475732	0.16242645	0.304794585	0.481400194	0.259833295	0.088409939	0.193280825	0.264160976	-0.086035532	-0.058015831	0.153012126	0.107461289	0.100882578	0.018828545	0.091786965	0.236735266	0.23885385	0.327773737	-0.199949429	0.309458427	0.030592479	-0.027313153	0.356089583	0.341377701	0.240356066	0.081694923	-0.084895349	0.305788767	0.710244483	9.243903178	11.17638991	8.325743833	5.241713018	2.310633466	7.462034016	42.88998886	1.051923207	9.754358386	377.8280791	4.712581663	10.79072481	15.42595693	147.9335812	1.51904149	2.566988651	1.400163212	9.058078534
TCGA-86-8674	5	270	-0.183784547	0.029294429	0.176651548	0.406867906	0.206965219	0.075373739	0.025658823	0.166785069	-0.141334249	-0.079809902	-0.031024527	0.076486641	0.061438389	-0.014386614	0.048040997	0.191896075	0.202479899	0.348625253	-0.100968512	0.319596038	-0.039225254	-0.027036594	0.179709013	0.315317523	0.207419623	-0.023116963	-0.096974965	0.249751983	0.819228567	0.831326202	2.068993874	3.484328219	1.48105531	1.381436937	2.357627249	7.96865966	0.294535115	3.335569734	277.171094	5.583223102	3.239174829	2.225551431	118.8044101	0.613452017	0.420320799	0.50889963	5.177322892
TCGA-86-A456	8	328	-0.149770641	0.190313889	0.284004439	0.517991949	0.332508242	0.090846905	0.226150568	0.278226923	0.052155286	-0.087786147	0.287678014	0.207413974	0.130555437	0.006121338	0.137812041	0.257715952	0.233034046	0.361038083	0.060846444	0.425629736	0.096210421	0.18268127	0.416710664	0.362180096	0.307404896	0.09531713	-0.15790518	0.328386781	6.640124821	3.690436327	8.811882791	6.432029821	5.324552424	5.407534307	7.782324856	27.48646611	4.744648498	11.23520143	1418.142155	3.407929912	14.34908645	5.645644343	493.0068134	2.87930576	3.612457666	4.69196552	24.22059697
TCGA-86-A4D0	10	0	-0.202174686	0.24657807	0.263305096	0.400860689	0.255665062	0.101410029	0.080491829	0.230556089	-0.108758088	0.051235277	0.104122727	0.058906151	0.046838484	0.004007654	0.141036709	0.213852928	0.22950276	0.334302716	-0.156290017	0.292656437	-0.025738993	-0.030730566	0.225660256	0.318396558	0.253804107	0.015987687	-0.169681434	0.294327711	1.387463716	3.431821191	17.25136488	5.142831538	2.910922002	0.909146177	3.882971372	13.52636779	1.281311565	5.591270241	212.7237882	6.472406735	5.709419106	7.776801778	87.27755119	1.37326383	2.255930488	1.419534082	14.59350951
TCGA-86-A4JF	18	1229	-0.095838393	0.218007586	0.306362527	0.489848732	0.309789982	0.167880822	0.251631319	0.280015888	0.038523949	-0.025045258	0.247856905	0.161058845	0.102457588	-0.030253664	0.157591014	0.236651929	0.273176282	0.320171574	-0.026573671	0.373675646	0.072345635	0.140618602	0.386855246	0.35612727	0.244891789	0.051401141	-0.040883712	0.322683374	8.598468216	7.842876583	14.58446248	6.719785021	12.21909694	6.334767535	5.605675494	28.8229035	2.428519904	6.612560068	1864.469811	14.73020518	10.95847495	13.83928649	371.2937192	1.257966613	4.44753218	3.932704409	47.69162073
TCGA-86-A4P7	6	66	0.025527031	0.141944546	0.345731437	0.519187651	0.307719798	0.111506296	0.254421151	0.286539922	0.093430737	-0.017839478	0.267172676	0.228310859	0.14498499	0.007796203	0.103997131	0.230628598	0.227344059	0.316295921	-0.018826796	0.348773593	0.110471525	0.190248071	0.444105877	0.345595621	0.30798842	0.077066584	-0.164549222	0.371620851	2.471461699	9.953936348	12.31983967	11.90447955	4.121071979	5.929829381	11.7694782	41.15807433	3.565361794	18.80211591	1053.625532	23.23254492	19.41906737	20.69915255	406.742849	3.102629158	3.188756898	6.944488545	9.307780102
TCGA-86-A4P8	0	0	-0.079481739	0.182403865	0.394997809	0.53446926	0.321321596	0.175318392	0.348566897	0.304386447	0.11579449	0.01725102	0.31108968	0.262824482	0.178392601	-0.030866211	0.117247966	0.289133381	0.238825647	0.304019933	0.075404107	0.407779397	0.160352162	0.214898297	0.530526918	0.38429122	0.356437959	0.136619032	-0.19471987	0.411665538	4.307218132	22.28182628	23.09446793	15.32036057	10.20255109	11.92160241	19.87455414	69.19103605	8.339093541	26.97066232	1838.156731	1.920886302	29.82649246	33.40575361	683.7801246	8.767987203	2.165397026	11.04962951	20.01511258
TCGA-90-6837	-	0	-0.063335147	0.2267694	0.267298163	0.512581647	0.364000811	0.122778477	0.201567336	0.317412958	0.036870249	0.064780691	0.346830805	0.197410352	0.142407712	0.005664609	0.079766617	0.257864775	0.277898194	0.344803867	-0.10745684	0.360824734	0.11462839	0.11274607	0.464446853	0.317309473	0.291342468	0.123852467	-0.091313692	0.361674398	1.747894431	3.939089549	8.445903186	6.620006622	1.77237014	2.062484812	7.421366416	26.82175254	2.553350705	7.814796756	893.820795	4.421439549	24.2483235	9.039792619	240.3714065	2.067426121	1.743754811	4.685334758	10.07584012
TCGA-90-7766	12	108	0.052425706	0.271828837	0.276603953	0.484281693	0.276078527	0.147245411	0.228325127	0.270284669	0.097539143	0.025977426	0.179640368	0.094938716	0.108056344	-0.022479603	0.068037218	0.24472293	0.248894791	0.279035108	-0.053307088	0.337835139	0.019235581	-0.004326282	0.368244098	0.307021739	0.227534926	0.016760262	-0.087476869	0.339205483	3.364558513	6.344058623	14.55855257	11.37099709	22.9532598	2.92996178	8.869350079	27.79382611	2.462903774	13.37707585	615.0691964	30.3099351	17.88510141	12.07234781	251.5819964	2.750385985	3.295166066	4.6236202	18.87486536
TCGA-90-7769	17	489	-0.259293233	0.170958586	0.157785225	0.405329041	0.274741704	0.12157121	0.096917628	0.230066366	-0.154918597	0.035712826	0.04346429	0.101685902	0.0341506	-0.025004881	0.11495554	0.16819544	0.286779735	0.246824206	-0.153724754	0.31283271	-0.053360039	-0.071862275	0.186813835	0.282532409	0.162498673	0.030967971	-0.083697759	0.287817713	9.538396879	0.869613304	1.492812881	1.219415153	0.447323275	0.243433081	0.971258542	3.181664219	0.197685486	1.229264631	101.935903	4.218464599	2.10846612	2.157626079	149.5443522	0.362327232	0.385926574	0.485777394	4.829678313
TCGA-90-7964	11	425	-0.190477752	0.14800826	0.189666467	0.470044147	0.339864026	0.141826099	0.155316016	0.266977014	-0.050631135	0.012718168	0.259803798	0.126235762	0.08583576	-0.039469219	0.094525135	0.235260477	0.2603317	0.298586551	-0.077889328	0.383140411	0.054136772	0.042538355	0.333532468	0.312152209	0.25682214	0.06803306	-0.123863462	0.342046757	0.982529786	2.983396716	6.037650943	1.775812587	16.66512901	1.596926078	1.903543157	13.79224021	0.601905038	1.593093972	515.9410116	3.324240489	4.596123806	4.950645753	203.0983455	0.33146989	1.49895399	1.609905302	2.737564466
TCGA-90-A4ED	17	1592	-0.01859981	0.129150823	0.160478006	0.445523913	0.218034432	0.075601508	0.143161318	0.268242044	-0.00638311	-0.011394328	0.119182762	0.112950973	0.070277298	-0.128146648	0.028688945	0.194182171	0.269572053	0.241078182	-0.17048994	0.353439004	0.022506434	0.036957594	0.253019475	0.285013567	0.204339876	0.053358564	-0.318721757	0.318161783	0.585945192	2.063237585	4.921708457	2.786049111	1.777876957	0.854089814	3.012332333	15.47466019	2.225556365	2.92891917	323.9950273	2.152344621	8.374268059	6.062293879	199.5076002	0.672983505	2.71866793	1.87360951	10.85035829
[truncated: 174 more rows]
[truncated: 2 more columns]
