# Supplementary material for: Mutational burden and chromosomal aneuploidy synergistically predict survival from radiotherapy in non-small cell lung cancer
Source: Commun Biol. 2021 Jan 29;4:131. doi: 10.1038/s42003-021-01657-6 (PMC7846582; doi:10.1038/s42003-021-01657-6)
Supplement: Supplementary file 4 — Supplementary Data 2. [file 42003_2021_1657_MOESM4_ESM.xlsx]

## Sheet: Лист1
Supplemental Data 2. Multivariate Cox hazard model
	coef	exp(coef)	se(coef)	z	p-value
TMB	-0.875	0.4169	0.3645	-2.401	0.0164
ANE	0.8127	2.2541	0.3213	2.529	0.0114
