# Supplementary material for: Mutational burden and chromosomal aneuploidy synergistically predict survival from radiotherapy in non-small cell lung cancer
Source: Commun Biol. 2021 Jan 29;4:131. doi: 10.1038/s42003-021-01657-6 (PMC7846582; doi:10.1038/s42003-021-01657-6)
Supplement: Supplementary file 5 — Supplementary Data 3. [file 42003_2021_1657_MOESM5_ESM.xlsx]

## Sheet: TabS3
Supplemental Data 3. Clinical characteristics between different risk group
		TMB-Hi	TMB-Lo	ANE-Hi	ANE-Lo	RSK-Hi	RSK-Lo
Age	<=65	0.6786	0.5059	0.7143	0.4941	0.5091	0.5789
	>65	0.3214	0.4941	0.2857	0.5059	0.4909	0.4211
Gender	Male	0.75	0.4941	0.4643	0.5882	0.5091	0.614
	Female	0.25	0.5059	0.5357	0.4118	0.4909	0.386
Pathologic type	LUSC NSCLC	0.3571	0.4941	0.4286	0.4706	0.5091	0.4211
	LUAD NSCLC	0.6429	0.5059	0.5714	0.5294	0.4909	0.5789
T stage	T1-T2	0.8214	0.7059	0.7857	0.7093	0.7273	0.7368
	T3-T4	0.1786	0.2941	0.2143	0.2907	0.2727	0.2632
TNM stage	I-III	0.8929	0.9647	0.9643	0.9412	0.9455	0.9474
	IV	0.1071	0.0353	0.0357	0.0588	0.0545	0.0526
