# Supplementary material for: Mutational burden and chromosomal aneuploidy synergistically predict survival from radiotherapy in non-small cell lung cancer
Source: Commun Biol. 2021 Jan 29;4:131. doi: 10.1038/s42003-021-01657-6 (PMC7846582; doi:10.1038/s42003-021-01657-6)
Supplement: Supplementary file 6 — Supplementary Data 4. [file 42003_2021_1657_MOESM6_ESM.xlsx]

## Sheet: TabS4
Supplemental Data 4. Summaries of the validation cohort
ID	Age	Pathologic diagnosis	Gender	T	N	M	Stage	abs TMB	normallized TMB	ANE	RSK	PFS	PFSstatus	Treatment	Intent of treatment
Pt01	57	LUSC	Male	Tx	N3	M0	IIIB	316	10.1332	32	234.8	63	1	Curative	Conventional
Pt02	67	Sarcomoid	Male	T4	N2	M0	IIIB	33	1.1214	23	382.3	37	1	Curative	Conventional
Pt03	54	LUAD	Female	T1	N3	M0	IIIB	118	3.7706	20	234.2	952	1	Curative	Conventional
Pt04	66	LUSC	Male	T4	N2	M0	IIIB	264	8.9709	16	0.8	413	1	Curative	Conventional
Pt05	47	LUAD	Female	T4	N2	M0	IIIB	60	1.9176	23	352.6	155	1	Curative	Conventional
Pt06	38	LUAD	Female	T2	N3	M0	IIIB	46	1.4859	8	95	90	0	Curative	Conventional
Pt07	49	LUAD	Male	T1	N3	M0	IIIB	185	5.9536	17	105.9	207	0	Curative	Conventional
Pt08	52	LUSC	Female	T2	N3	M0	IIIB	51	1.6075	15	216.9	389	1	Curative	Conventional
Pt09	62	LUSC	Male	T2	N2	M1	IV	216	6.8059	28	272	60	1	Palliative	Conventional
Pt10	55	Sarcomoid	Male	T4	N2	M0	IIIB	34	1.0862	22	363	660	0	Curative	Conventional
Pt11	67	LUAD	Male	T2	N0	M1	IV	22	0.6942	4	48.6	512	1	Palliative	Conventional
Pt12	45	LUAD	Female	T2	N0	M1	IV	87	4.6979	29	432.1	246	1	Palliative	Conventional
Pt13	61	LUAD	Male	T4	N3	M0	IIIB	220	6.9562	20	122	283	1	Curative	Conventional
Pt14	54	LUSC	Female	T4	N2	M0	IIIB	19	0.5952	21	361.3	173	1	Curative	Conventional
Pt15	53	LUSC	Male	T3	N2	M0	IIIA	31	1.0259	7	93.3	181	1	Curative	Conventional
Pt16	53	LUSC	Male	T3	N1	M0	IIIA	184	5.7789	18	125.2	1124	1	Curative	Conventional
Pt17	55	LUAD	Male	T4	N3	M0	IIIB	54	1.6932	22	341	46	1	Curative	Conventional
Pt18	59	LUSC	Male	T4	N1	M0	IIIB	175	5.4825	15	80.5	206	1	Curative	Conventional
Pt19	43	LUSC	Male	T4	N0	M0	IIIA	227	11.3255	25	205.3	616	0	Curative	Conventional
Pt20	70	LUSC	Male	T4	N0	M0	IIIA	320	10.0539	15	-79	472	0	Curative	Conventional
Pt21	52	LUSC	Male	T4	N2	M0	IIIB	224	7.0167	20	117.6	192	1	Curative	Conventional
Pt22	65	LUSC	Female	T3	N3	M1	IV	80	2.5639	17	221.4	90	1	Palliative	Conventional
Pt23	62	LUSC	Male	T4	N2	M1	IV	62	1.9808	23	350.4	45	1	Palliative	Conventional
Pt24	56	LUAD	Male	T3	N2	M1	IV	60	1.9069	27	425.4	180	1	Palliative	Conventional
Pt25	52	LUAD	Female	T1	N2	M1	IV	45	1.4364	30	496.5	270	1	Palliative	Conventional
Pt26	60	LUAD	Male	T4	N3	M1	IV	43	1.374	23	371.3	120	1	Palliative	Conventional
Pt27	44	LUAD	Female	T3	N3	M1	IV	59	1.8925	30	481.1	90	1	Palliative	Conventional
Pt28	76	LUSC	Male	T4	N1	M0	IIIA	121	3.8602	22	267.3	270	0	Curative	Conventional
Pt29	55	LUAD	Female	T4	N2	M0	IIIB	62	1.9956	22	332.2	210	1	Curative	Conventional
Pt30	70	LUAD	Female	T4	N2	M0	IIIB	24	0.7622	24	410.4	240	1	Curative	Conventional
Pt31	52	LUAD	Male	T3	N0	M1	IV	343	10.9023	24	59.5	90	1	Curative	SBRT
Pt32	59	NOS	Female	T4	N2	M0	IIIB	262	8.3729	15	-15.2	1515	1	Palliative	Conventional
Pt33	60	LUAD	Male	T2	N3	M1	IV	167	5.3652	21	198.5	90	1	Palliative	Conventional
Pt34	67	LUAD	Male	T2	N2	M1	IV	141	4.4822	22	245.3	120	0	Palliative	Conventional
