# Supplementary material for: Mutational burden and chromosomal aneuploidy synergistically predict survival from radiotherapy in non-small cell lung cancer
Source: Commun Biol. 2021 Jan 29;4:131. doi: 10.1038/s42003-021-01657-6 (PMC7846582; doi:10.1038/s42003-021-01657-6)
Supplement: Supplementary file 7 — Supplementary Data 5. [file 42003_2021_1657_MOESM7_ESM.xlsx]

## Sheet: TabS5
Supplemental Data 5. Clinical characteristics between discovery and validation cohort.
		Discovery_overall	Discovery_radiation	Discovery_nonRadiation	Validation cohort
Age	<=65	378(43,85%)	62(55,36%)	316(42,13%)	27(79,41%)
	>65	484(56,15%)	50(44,64%)	434(57,87%)	7(20,59%)
Gender	Male	519(58,38%)	63(55,75%)	456(58,76%)	22(64,71%)
	Female	370(41,62%)	50(44,25%)	320(41,24%)	12(35,29%)
Pathologic type	LUSC NSCLC	422(47,47%)	52(46,02%)	370(47,68%)	14(41.18%)
	Non-LUSC NSCLC	467(52,53%)	61(53,98%)	406(52,32%)	20(58.82%)
T stage	T1-T2	750(84,65%)	83(74,11%)	667(86,18%)	10(30,30%)
	T3-T4	136(15,35%)	29(25,89%)	107(13,82%)	23(69,70%)
TNM stage	I-III	856(96,50%)	107(94,69%)	749(96,77%)	22(64.71%)
	IV	31(3,50%)	6(5,31%)	25(3,23%)	12(35,29%)
Treatment	Curative	Not available	Not available	Not available	22(64.71%)
	Palliative	Not available	Not available	Not available	12(35,29%)
Intent of treatment	Conventional	Not available	Not available	Not available	33(97.06%)
	SBRT	Not available	Not available	Not available	1(2.94%)
